# Supplementary material for: 12-month substance use disorders among first-year university students in Kenya
Source: PLoS One. 2023 Nov 27;18(11):e0294143. doi: 10.1371/journal.pone.0294143 (PMC10681253; doi:10.1371/journal.pone.0294143)
Supplement: S1 Raw data — (XLSX) [file pone.0294143.s002.xlsx]

## Sheet: Sheet1
Number	Unit	Progress	How old are you?	What is your gender?	What is your current student status?	How would you rate your overall physical health?	How would you rate your overall mental health?	During the past 12 months, how much did problems with your physical health interfere with your performance at school?	During the past 12 months, how much did problems with your physical health interfere with your personal or social life?	During the past 12 months, how much did problems with your mental or emotional health (e.g., anxiety, depression) interfere with your performance at school?	During the past 12 months, how much did problems with your mental or emotional health (e.g., anxiety, depression) interfere with your personal or social life?	Have you ever in your life had any of the following emotional problems? - Depression	Have you ever in your life had any of the following emotional problems? - Manic-depression, mania, or bipolar disorder	Have you ever in your life had any of the following emotional problems? - Panic attacks	Have you ever in your life had any of the following emotional problems? - Problems with anxiety (nerves, worries, fears, compulsions, obsessions)	Have you ever in your life had any of the following emotional problems? - Any other serious emotional problem	How often did you have each of the following difficulties in the past 6 months? - You avoided or delayed getting started when you had a task that required a lot of thought	How often did you have each of the following difficulties in the past 6 months? - You had problems remembering appointments or obligations	How often did you have each of the following difficulties in the past 6 months? - You had difficulty getting things in order when you had to do a task that required organization	How often did you have each of the following difficulties in the past 6 months? - You had trouble wrapping up the final details of a project once the challenging parts were done	How often did you have each of the following difficulties in the past 6 months? - You felt overly active and compelled to do things, like you were driven by a motor	How often did you have each of the following difficulties in the past 6 months? - You fidgeted or squirmed with your hands or feet when you had to sit down for a long time	Feel sad or depressed?	Feel discouraged about how things were going in your life?	Take little or no interest or pleasure in things?	Feel down on yourself, no good, or worthless?	Think a lot about death (either your own, someone else’s, or death in general)?	Have trouble concentrating or making day-to-day decisions?	Have a poor appetite or overeat?	Have problems falling asleep, staying asleep, waking up too early, or sleeping too much?	Talk or move more slowly than usual?	Feel tired out, low in energy, or easily fatigued?	Feel so low that it either caused distress or interfered with your activities at home, work, school, or in your social life?	About how old were you the very first time you had problems with [Field-E2] that lasted at least two weeks?	About how many different years in your life did you have problems like these that lasted at least two weeks?	About how many months out of 12 in the past year did you have problems like these?	In the past 30 days, how often did you have each of the following experiences? - Feel sad or depressed?	In the past 30 days, how often did you have each of the following experiences? - Feel discouraged about how things were going in your life?	In the past 30 days, how often did you have each of the following experiences? - Take little or no interest or pleasure in things?	In the past 30 days, how often did you have each of the following experiences? - Feel down on yourself, no good, or worthless?	Feel worried or anxious?	Worry about a number of different things in your life, such as your work, family, health, or finances?	Feel more worried than other people in your same situation?	Worry excessively or too much?	Have trouble controlling your worry?	Feel restless, keyed up, or on edge?	Feel tired out, low in energy, or easily fatigued?	Have difficulty concentrating or your mind going blank?	Feel irritated, annoyed, or grouchy?
1	NAIROBI	100	18	3	1	4	5	2	2	4	4	1	2	1	1	1	2	1	3	3	1	5	1	2	2	5	5	1	3	1	3	2	1	15	2	4	1	1	1	5	2	1	2	1	3	1	2	1	1
2	NAIROBI	100	20	3	1	1	1	1	1	1	1	2	2	2	1	1	4	5	5	4	2	5	4	4	5	5	#NULL!	#NULL!	#NULL!	#NULL!	#NULL!	#NULL!	#NULL!	#NULL!	#NULL!	#NULL!	5	4	5	5	4	3	1	3	#NULL!	#NULL!	#NULL!	#NULL!	#NULL!
3	NAIROBI	100	20	3	1	5	5	5	5	5	5	1	1	1	1	1	1	1	1	1	1	1	1	1	1	1	1	1	1	1	1	1	1	16	#NULL!	12	1	1	1	1	1	1	1	1	1	1	2	1	1
4	NAIROBI	100	18	2	1	3	4	3	4	5	5	1	1	1	1	2	1	2	1	3	1	1	1	1	1	1	3	2	1	1	1	1	1	15	4	10	2	2	1	1	1	1	1	1	1	1	1	1	1
5	NAIROBI	100	19	2	1	5	5	1	1	5	5	1	2	1	1	1	1	2	2	3	3	1	1	1	1	1	1	1	1	1	1	1	1	16	3	10	1	1	1	1	1	1	1	1	1	1	1	1	1
6	NAIROBI	100	18	2	1	3	4	2	3	4	4	1	2	1	1	1	2	2	2	2	3	2	3	2	2	3	3	2	2	1	2	2	2	16	3	12	2	2	2	3	2	1	2	1	1	2	2	3	2
7	NAIROBI	100	19	2	1	3	4	2	3	3	4	1	2	1	1	1	1	3	3	4	5	1	2	3	3	2	4	1	1	1	2	1	1	18	2	10	4	4	5	4	1	1	2	1	2	1	1	1	1
8	MOI	100	20	2	1	3	5	2	1	4	5	1	1	1	1	1	1	2	1	2	4	3	1	1	2	1	2	1	1	1	3	2	1	10	2	3	1	1	1	2	1	1	1	2	2	1	1	1	1
9	DAYSTAR	100	20	2	1	2	4	2	4	5	5	1	2	2	1	2	1	3	1	2	4	1	1	2	1	1	2	2	1	1	1	1	1	17	3	4	2	2	3	2	1	1	1	1	2	2	2	2	2
10	DAYSTAR	100	23	2	1	5	5	5	5	5	5	1	2	1	1	2	1	5	1	3	3	1	2	1	1	1	2	1	1	1	1	1	1	11	12	12	2	1	1	1	1	1	1	1	1	1	1	1	2
11	NAIROBI	100	19	2	1	3	5	3	3	4	5	1	2	1	1	1	2	3	3	3	1	1	1	2	2	1	2	2	2	1	3	3	3	9	10	7	2	2	2	2	2	2	2	2	2	2	2	2	2
12	NAIROBI	100	23	2	1	4	3	2	3	5	5	1	1	1	1	1	3	3	3	3	3	2	1	1	2	2	3	2	1	2	2	2	1	22	2	9	4	4	4	3	2	2	5	2	2	2	1	1	2
13	NAIROBI	100	18	2	1	2	4	2	2	3	4	2	2	1	1	2	1	2	3	2	1	3	2	3	3	2	4	2	3	2	3	2	2	15	3	9	2	2	2	2	1	1	1	2	2	2	1	1	2
14	NAIROBI	100	19	2	1	2	3	2	2	2	2	2	2	2	2	2	1	2	4	3	4	1	2	2	3	3	1	2	1	1	1	1	2	10	2	1	3	3	3	3	2	1	3	3	2	2	2	1	1
15	MOI	100	18	2	1	4	4	4	5	4	5	1	1	1	1	1	1	2	3	1	4	1	1	2	1	1	2	1	1	1	1	2	1	16	2	10	2	2	1	2	3	2	1	2	#NULL!	#NULL!	#NULL!	#NULL!	#NULL!
16	MOI	100	20	2	1	3	3	2	2	3	2	2	2	1	1	2	1	3	3	3	4	5	4	3	4	4	#NULL!	#NULL!	#NULL!	#NULL!	#NULL!	#NULL!	#NULL!	#NULL!	#NULL!	#NULL!	4	3	5	5	3	2	3	3	#NULL!	#NULL!	#NULL!	#NULL!	#NULL!
17	DAYSTAR	100	19	2	1	1	1	1	1	1	1	2	2	2	2	2	4	5	4	4	4	5	4	4	4	4	#NULL!	#NULL!	#NULL!	#NULL!	#NULL!	#NULL!	#NULL!	#NULL!	#NULL!	#NULL!	4	5	4	5	3	3	3	3	#NULL!	#NULL!	#NULL!	#NULL!	#NULL!
18	DAYSTAR	100	19	2	1	3	3	2	2	1	2	2	2	1	1	2	1	3	4	5	1	5	4	3	4	5	#NULL!	#NULL!	#NULL!	#NULL!	#NULL!	#NULL!	#NULL!	#NULL!	#NULL!	#NULL!	5	4	4	5	4	4	5	4	#NULL!	#NULL!	#NULL!	#NULL!	#NULL!
19	DAYSTAR	100	19	2	1	1	1	2	2	1	1	2	2	2	2	2	4	3	3	4	2	4	4	4	4	5	#NULL!	#NULL!	#NULL!	#NULL!	#NULL!	#NULL!	#NULL!	#NULL!	#NULL!	#NULL!	5	5	5	5	3	4	4	5	#NULL!	#NULL!	#NULL!	#NULL!	#NULL!
20	DAYSTAR	100	19	2	1	5	4	2	2	3	4	1	2	2	1	1	1	3	4	2	2	2	2	4	2	4	3	4	3	2	1	2	3	15	2	3	4	1	2	1	1	1	1	1	1	1	1	4	1
21	DAYSTAR	100	20	2	1	4	4	2	3	4	4	1	2	2	1	2	3	5	5	5	4	5	4	2	2	1	5	4	1	2	2	2	3	15	3	12	3	3	4	4	5	3	3	4	#NULL!	#NULL!	#NULL!	#NULL!	#NULL!
22	DAYSTAR	100	19	2	1	2	2	1	1	#NULL!	1	2	2	2	2	2	5	#NULL!	#NULL!	#NULL!	#NULL!	#NULL!	5	#NULL!	#NULL!	#NULL!	#NULL!	#NULL!	#NULL!	#NULL!	#NULL!	#NULL!	#NULL!	#NULL!	#NULL!	#NULL!	5	4	4	4	5	4	5	4	#NULL!	#NULL!	#NULL!	#NULL!	#NULL!
23	DAYSTAR	100	20	2	1	4	4	3	2	2	2	1	2	1	1	2	2	2	2	3	3	2	2	3	4	3	2	3	3	3	3	2	3	10	2	3	3	3	4	2	3	2	3	3	#NULL!	#NULL!	#NULL!	#NULL!	#NULL!
24	DAYSTAR	100	19	2	1	2	3	2	1	2	2	2	2	2	1	2	2	3	3	4	4	4	4	3	3	4	#NULL!	#NULL!	#NULL!	#NULL!	#NULL!	#NULL!	#NULL!	#NULL!	#NULL!	#NULL!	5	4	4	5	3	3	2	3	#NULL!	#NULL!	#NULL!	#NULL!	#NULL!
25	DAYSTAR	100	23	2	1	3	3	2	2	1	1	1	2	2	1	2	1	2	2	1	5	3	2	2	3	4	4	3	1	1	5	4	5	20	#NULL!	4	3	3	3	4	2	2	2	2	1	1	2	3	1
26	DAYSTAR	100	22	2	1	2	3	1	3	2	2	1	2	2	1	2	4	5	4	4	5	3	3	4	2	2	2	4	5	2	3	3	3	17	2	3	3	3	4	3	2	3	4	3	#NULL!	#NULL!	#NULL!	#NULL!	#NULL!
27	DAYSTAR	100	23	2	1	3	3	3	4	1	3	1	2	2	1	2	3	4	4	3	3	3	3	2	3	3	5	3	3	3	3	3	3	16	4	2	3	3	3	3	2	2	2	2	2	2	2	2	2
28	DAYSTAR	100	21	2	1	3	3	3	2	2	2	2	2	2	2	2	2	4	3	3	3	3	5	1	3	3	3	4	3	3	4	5	3	8	7	10	5	5	5	5	4	4	4	4	#NULL!	#NULL!	#NULL!	#NULL!	#NULL!
29	DAYSTAR	100	18	2	1	1	1	1	1	3	1	2	2	2	2	2	2	3	4	3	3	3	3	3	4	5	#NULL!	#NULL!	#NULL!	#NULL!	#NULL!	#NULL!	#NULL!	#NULL!	#NULL!	#NULL!	4	3	4	5	4	2	4	5	#NULL!	#NULL!	#NULL!	#NULL!	#NULL!
30	DAYSTAR	100	19	2	1	3	3	2	2	1	2	2	#NULL!	#NULL!	#NULL!	2	3	4	4	3	3	4	3	2	2	4	5	2	5	4	5	5	4	#NULL!	#NULL!	#NULL!	3	3	4	5	5	5	5	5	#NULL!	#NULL!	#NULL!	#NULL!	#NULL!
31	NAIROBI	100	19	2	1	2	4	1	3	2	4	1	2	2	1	2	3	4	5	4	2	1	3	2	3	2	4	4	3	2	5	2	3	16	3	6	4	3	2	2	3	2	3	2	#NULL!	#NULL!	#NULL!	#NULL!	#NULL!
32	NAIROBI	100	19	2	1	3	5	1	1	4	4	1	2	1	1	2	2	2	1	1	1	1	1	1	1	2	4	2	3	3	3	1	1	17	3	8	1	2	1	2	2	1	2	2	3	1	2	3	2
33	NAIROBI	100	20	2	2	3	4	1	1	4	4	1	2	2	1	1	2	2	1	2	1	2	2	2	2	2	1	2	2	2	1	1	1	15	5	4	3	3	2	3	2	2	2	2	2	1	2	2	2
34	NAIROBI	100	19	2	1	2	2	1	1	2	2	2	2	2	1	#NULL!	5	4	5	4	1	5	3	4	5	5	#NULL!	#NULL!	#NULL!	#NULL!	#NULL!	#NULL!	#NULL!	#NULL!	#NULL!	#NULL!	4	3	5	5	4	2	4	3	#NULL!	#NULL!	#NULL!	#NULL!	#NULL!
35	NAIROBI	100	24	2	1	3	3	3	3	2	2	2	2	2	1	2	1	5	5	5	2	3	3	2	3	3	4	4	3	3	4	2	3	12	#NULL!	12	3	2	3	2	2	2	2	2	2	2	1	2	2
36	NAIROBI	100	19	2	1	3	5	2	3	4	3	2	2	1	1	2	1	3	2	3	4	5	2	1	3	2	4	2	1	1	4	2	1	12	#NULL!	9	1	1	2	2	2	3	2	1	#NULL!	#NULL!	#NULL!	#NULL!	#NULL!
37	NAIROBI	100	19	2	1	3	4	2	3	2	2	2	2	2	2	2	3	4	4	5	4	5	3	3	3	3	#NULL!	#NULL!	#NULL!	#NULL!	#NULL!	#NULL!	#NULL!	#NULL!	#NULL!	#NULL!	2	3	3	3	3	2	4	3	#NULL!	#NULL!	#NULL!	#NULL!	#NULL!
38	NAIROBI	100	18	2	1	3	5	1	1	3	4	1	2	1	1	1	1	4	4	4	3	1	2	1	1	1	1	1	1	1	3	1	1	17	#NULL!	10	1	1	1	1	1	1	1	1	1	1	1	1	1
39	NAIROBI	100	19	2	1	3	4	2	3	4	5	1	2	1	1	2	2	1	3	4	2	3	2	2	2	2	2	1	2	2	3	4	2	12	8	3	2	3	2	2	1	1	2	1	1	1	3	1	1
40	NAIROBI	100	18	2	1	3	5	3	4	4	4	1	1	1	1	2	2	4	4	4	4	4	2	2	2	1	2	4	2	2	3	3	2	16	2	12	2	2	2	2	2	5	5	1	#NULL!	#NULL!	#NULL!	#NULL!	#NULL!
41	NAIROBI	100	19	2	1	2	4	1	1	3	2	2	2	1	1	2	1	4	4	3	3	1	3	3	4	4	#NULL!	#NULL!	#NULL!	#NULL!	#NULL!	#NULL!	#NULL!	#NULL!	#NULL!	#NULL!	4	4	3	3	1	2	2	1	3	3	1	3	3
42	NAIROBI	100	20	2	1	1	3	1	1	3	3	1	2	2	1	2	2	3	4	4	4	2	2	2	2	3	3	2	3	3	2	2	3	20	#NULL!	1	4	4	3	5	3	1	1	1	#NULL!	#NULL!	#NULL!	#NULL!	#NULL!
43	NAIROBI	100	19	2	1	2	2	1	1	1	3	2	2	2	1	2	3	3	3	5	2	4	5	5	5	5	#NULL!	#NULL!	#NULL!	#NULL!	#NULL!	#NULL!	#NULL!	#NULL!	#NULL!	#NULL!	#NULL!	#NULL!	#NULL!	#NULL!	5	5	5	5	#NULL!	#NULL!	#NULL!	#NULL!	#NULL!
44	NAIROBI	100	19	2	1	2	2	1	1	1	1	2	2	2	2	2	1	4	2	1	4	4	4	4	4	4	#NULL!	#NULL!	#NULL!	#NULL!	#NULL!	#NULL!	#NULL!	#NULL!	#NULL!	#NULL!	4	3	4	4	5	3	2	2	#NULL!	#NULL!	#NULL!	#NULL!	#NULL!
45	NAIROBI	100	24	2	3	2	1	2	2	1	2	1	2	2	1	2	1	3	4	3	4	3	2	3	3	4	5	2	2	2	3	2	4	22	2	2	4	5	5	5	4	3	4	4	#NULL!	#NULL!	#NULL!	#NULL!	#NULL!
46	NAIROBI	100	20	2	1	2	3	1	1	2	2	2	2	2	1	1	3	3	4	3	2	2	3	4	5	4	#NULL!	#NULL!	#NULL!	#NULL!	#NULL!	#NULL!	#NULL!	#NULL!	#NULL!	#NULL!	4	4	4	4	4	5	2	2	#NULL!	#NULL!	#NULL!	#NULL!	#NULL!
47	NAIROBI	100	19	2	1	2	3	2	2	3	4	2	1	2	1	2	2	3	4	3	3	1	2	2	2	2	2	2	2	2	4	2	2	18	1	12	3	2	2	3	2	2	3	2	3	2	2	2	2
48	NAIROBI	100	19	2	1	3	4	4	4	5	3	1	1	1	1	2	1	1	1	1	2	1	2	1	1	2	3	1	1	2	2	2	1	11	8	9	1	1	1	1	2	1	1	1	1	1	1	1	1
49	NAIROBI	100	19	2	1	1	2	1	2	1	2	2	2	2	2	2	3	3	4	5	4	4	2	3	4	5	3	4	4	4	2	2	2	#NULL!	#NULL!	#NULL!	2	2	2	3	3	3	3	3	#NULL!	#NULL!	#NULL!	#NULL!	#NULL!
50	NAIROBI	100	19	2	1	3	2	2	1	1	1	2	2	2	2	2	4	5	5	5	3	5	3	3	4	4	#NULL!	#NULL!	#NULL!	#NULL!	#NULL!	#NULL!	#NULL!	#NULL!	#NULL!	#NULL!	4	4	4	4	3	3	4	5	#NULL!	#NULL!	#NULL!	#NULL!	#NULL!
51	NAIROBI	100	19	2	1	2	3	1	1	1	1	2	2	2	1	1	3	4	4	4	2	3	5	5	5	5	#NULL!	#NULL!	#NULL!	#NULL!	#NULL!	#NULL!	#NULL!	#NULL!	#NULL!	#NULL!	#NULL!	#NULL!	#NULL!	#NULL!	5	4	4	5	#NULL!	#NULL!	#NULL!	#NULL!	#NULL!
52	NAIROBI	100	19	2	1	3	3	1	1	1	1	2	2	2	1	2	3	4	4	3	4	3	4	4	4	5	#NULL!	#NULL!	#NULL!	#NULL!	#NULL!	#NULL!	#NULL!	#NULL!	#NULL!	#NULL!	5	5	4	5	4	5	5	3	#NULL!	#NULL!	#NULL!	#NULL!	#NULL!
53	NAIROBI	100	20	2	1	4	5	4	4	3	5	1	2	1	1	1	3	3	4	3	4	3	1	1	1	1	2	2	2	1	1	1	1	18	3	3	1	1	1	1	1	1	2	1	1	1	1	4	1
54	NAIROBI	100	19	2	1	4	4	3	4	2	4	1	2	1	2	2	1	3	4	3	4	4	1	1	2	1	2	2	1	1	3	2	2	16	3	3	3	2	3	4	2	3	1	1	#NULL!	#NULL!	#NULL!	#NULL!	#NULL!
55	NAIROBI	100	20	2	1	3	3	1	1	3	3	2	1	2	1	2	5	3	4	4	3	3	4	3	4	3	#NULL!	#NULL!	#NULL!	#NULL!	#NULL!	#NULL!	#NULL!	#NULL!	#NULL!	#NULL!	4	4	4	3	2	2	2	1	2	1	1	1	1
56	NAIROBI	100	18	2	1	1	4	1	1	3	3	2	2	2	2	2	1	4	3	5	4	4	2	2	3	3	3	2	5	2	3	3	3	17	2	12	3	3	4	3	2	2	2	3	2	2	2	3	3
57	NAIROBI	100	19	2	1	5	4	3	2	1	1	2	2	2	2	2	5	5	5	5	5	5	5	5	5	5	#NULL!	#NULL!	#NULL!	#NULL!	#NULL!	#NULL!	#NULL!	#NULL!	#NULL!	#NULL!	#NULL!	#NULL!	#NULL!	#NULL!	5	1	3	3	#NULL!	#NULL!	#NULL!	#NULL!	#NULL!
58	NAIROBI	100	18	2	1	2	3	1	1	2	2	2	2	2	1	2	2	4	5	4	4	2	3	3	3	4	#NULL!	#NULL!	#NULL!	#NULL!	#NULL!	#NULL!	#NULL!	#NULL!	#NULL!	#NULL!	4	4	5	5	2	3	4	4	#NULL!	#NULL!	#NULL!	#NULL!	#NULL!
59	NAIROBI	100	20	2	1	3	3	2	2	1	3	2	2	1	1	2	2	4	3	4	4	3	2	2	2	1	1	3	1	1	3	1	2	16	3	6	4	2	3	2	2	1	1	2	2	3	2	3	1
60	NAIROBI	100	18	2	1	3	4	2	2	3	3	1	2	2	1	2	2	2	2	3	3	3	2	1	1	1	2	3	3	1	2	1	1	17	2	5	2	2	2	2	1	1	1	1	1	1	2	1	3
61	NAIROBI	100	20	2	1	2	3	2	2	3	2	2	2	1	2	#NULL!	4	4	5	4	2	3	3	3	3	3	#NULL!	#NULL!	#NULL!	#NULL!	#NULL!	#NULL!	#NULL!	#NULL!	#NULL!	#NULL!	2	2	3	3	3	3	3	2	#NULL!	#NULL!	#NULL!	#NULL!	#NULL!
62	NAIROBI	100	19	2	1	1	1	1	1	2	2	2	2	2	1	2	4	4	4	4	5	5	5	4	5	5	#NULL!	#NULL!	#NULL!	#NULL!	#NULL!	#NULL!	#NULL!	#NULL!	#NULL!	#NULL!	4	4	4	5	5	2	1	2	#NULL!	#NULL!	#NULL!	#NULL!	#NULL!
63	NAIROBI	100	19	2	1	4	4	3	3	3	4	1	2	2	1	1	3	3	2	2	3	1	2	2	1	3	4	2	1	1	2	2	3	14	2	2	3	3	3	4	3	2	2	2	#NULL!	#NULL!	#NULL!	#NULL!	#NULL!
64	NAIROBI	100	19	2	1	4	4	3	3	3	3	1	1	1	1	2	2	2	4	4	4	3	2	2	2	2	2	3	1	2	5	2	3	17	2	9	3	1	2	4	1	1	1	1	2	3	1	2	1
65	NAIROBI	100	19	2	1	1	2	1	1	2	2	#NULL!	#NULL!	#NULL!	#NULL!	#NULL!	4	4	3	3	4	2	3	3	3	4	#NULL!	#NULL!	#NULL!	#NULL!	#NULL!	#NULL!	#NULL!	#NULL!	#NULL!	#NULL!	3	3	2	4	3	3	3	3	#NULL!	#NULL!	#NULL!	#NULL!	#NULL!
66	NAIROBI	100	20	2	1	3	4	1	1	2	2	#NULL!	#NULL!	#NULL!	1	#NULL!	3	5	4	4	5	4	4	4	5	4	#NULL!	#NULL!	#NULL!	#NULL!	#NULL!	#NULL!	#NULL!	#NULL!	#NULL!	#NULL!	3	3	5	4	4	2	4	3	#NULL!	#NULL!	#NULL!	#NULL!	#NULL!
67	NAIROBI	100	19	2	1	3	3	1	1	3	2	1	2	2	2	2	1	4	3	4	1	1	2	2	2	3	3	2	4	1	4	1	1	9	4	2	4	3	2	4	5	5	5	5	#NULL!	#NULL!	#NULL!	#NULL!	#NULL!
68	NAIROBI	100	20	2	1	3	2	3	3	3	2	2	2	1	1	2	4	4	3	4	4	3	3	3	5	3	#NULL!	#NULL!	#NULL!	#NULL!	#NULL!	#NULL!	#NULL!	#NULL!	#NULL!	#NULL!	3	3	2	3	3	2	3	3	#NULL!	#NULL!	#NULL!	#NULL!	#NULL!
69	NAIROBI	100	20	2	1	3	2	1	1	2	2	2	2	2	2	2	4	5	5	5	5	5	3	2	3	3	5	4	4	4	5	3	3	#NULL!	#NULL!	#NULL!	4	3	4	3	3	1	3	3	#NULL!	#NULL!	#NULL!	#NULL!	#NULL!
70	NAIROBI	100	19	2	1	2	3	2	2	2	3	1	2	1	2	2	2	3	3	2	4	4	3	3	3	3	#NULL!	#NULL!	#NULL!	#NULL!	#NULL!	#NULL!	#NULL!	#NULL!	#NULL!	#NULL!	4	3	3	4	5	4	5	5	#NULL!	#NULL!	#NULL!	#NULL!	#NULL!
71	NAIROBI	100	21	2	1	2	1	1	3	1	#NULL!	1	2	1	1	2	5	4	5	5	5	5	1	1	1	1	4	2	1	1	2	2	1	10	4	1	5	3	5	5	1	1	1	1	2	1	1	1	5
72	NAIROBI	100	19	2	1	2	4	2	2	2	4	1	2	1	2	2	3	4	4	1	2	5	2	2	2	2	2	3	1	1	4	3	3	16	2	2	3	2	3	3	2	2	1	1	4	2	3	4	2
73	NAIROBI	100	19	2	1	3	4	2	2	3	3	2	2	1	1	2	4	3	4	4	4	3	4	3	4	4	#NULL!	#NULL!	#NULL!	#NULL!	#NULL!	#NULL!	#NULL!	#NULL!	#NULL!	#NULL!	4	3	4	4	3	2	3	3	#NULL!	#NULL!	#NULL!	#NULL!	#NULL!
74	NAIROBI	100	21	2	1	3	4	1	2	2	3	2	2	2	1	2	2	3	4	3	3	4	3	3	4	2	#NULL!	#NULL!	#NULL!	#NULL!	#NULL!	#NULL!	#NULL!	#NULL!	#NULL!	#NULL!	2	3	4	2	3	3	2	2	#NULL!	#NULL!	#NULL!	#NULL!	#NULL!
75	NAIROBI	100	20	2	1	1	3	1	1	1	2	2	2	2	1	2	5	4	4	5	3	2	3	3	2	3	5	2	5	3	5	5	3	17	#NULL!	0	#NULL!	#NULL!	#NULL!	#NULL!	3	1	3	4	#NULL!	#NULL!	#NULL!	#NULL!	#NULL!
76	NAIROBI	100	19	2	1	3	4	1	1	1	1	2	2	2	2	2	4	4	3	3	3	3	3	3	3	3	#NULL!	#NULL!	#NULL!	#NULL!	#NULL!	#NULL!	#NULL!	#NULL!	#NULL!	#NULL!	2	2	2	5	5	5	5	5	#NULL!	#NULL!	#NULL!	#NULL!	#NULL!
77	NAIROBI	100	19	2	1	3	3	2	3	4	4	2	2	1	1	2	1	1	2	3	3	3	3	2	4	2	3	2	2	2	5	2	2	17	3	5	2	2	2	2	2	2	2	2	2	2	2	2	2
78	NAIROBI	100	18	2	1	2	2	1	2	1	2	2	2	2	1	2	5	5	5	5	3	5	5	3	5	5	#NULL!	#NULL!	#NULL!	#NULL!	#NULL!	#NULL!	#NULL!	#NULL!	#NULL!	#NULL!	5	5	3	5	3	3	3	4	#NULL!	#NULL!	#NULL!	#NULL!	#NULL!
79	NAIROBI	100	19	2	1	2	3	3	3	2	2	2	2	1	1	2	4	4	4	5	3	3	3	3	4	4	#NULL!	#NULL!	#NULL!	#NULL!	#NULL!	#NULL!	#NULL!	#NULL!	#NULL!	#NULL!	3	3	4	4	3	3	2	3	#NULL!	#NULL!	#NULL!	#NULL!	#NULL!
80	NAIROBI	100	18	2	1	1	1	1	2	1	1	2	2	2	2	2	3	4	4	5	2	5	4	5	3	5	#NULL!	#NULL!	#NULL!	#NULL!	#NULL!	#NULL!	#NULL!	#NULL!	#NULL!	#NULL!	4	5	3	5	5	5	5	5	#NULL!	#NULL!	#NULL!	#NULL!	#NULL!
81	NAIROBI	100	18	2	1	2	4	2	2	3	3	1	2	1	1	2	3	4	3	3	2	5	2	3	2	3	3	2	3	2	4	2	1	16	3	2	3	2	3	2	2	1	1	1	1	2	2	1	5
82	NAIROBI	100	19	2	1	3	4	3	4	3	4	1	2	2	1	2	1	1	2	2	3	2	2	2	2	3	2	2	1	2	2	2	2	18	2	4	2	2	2	2	2	1	1	3	1	1	1	2	1
83	NAIROBI	100	19	2	1	4	3	2	2	2	3	2	2	1	1	2	3	2	2	4	2	2	3	3	4	4	#NULL!	#NULL!	#NULL!	#NULL!	#NULL!	#NULL!	#NULL!	#NULL!	#NULL!	#NULL!	3	4	4	4	2	1	1	1	3	3	2	1	1
84	NAIROBI	100	19	2	1	3	3	1	1	1	2	1	2	2	2	2	4	5	5	5	5	5	3	5	4	3	#NULL!	#NULL!	#NULL!	#NULL!	#NULL!	#NULL!	#NULL!	#NULL!	#NULL!	#NULL!	5	5	4	3	4	3	4	5	#NULL!	#NULL!	#NULL!	#NULL!	#NULL!
85	NAIROBI	100	19	2	1	4	4	2	3	3	3	1	1	1	2	2	1	3	2	3	4	1	2	2	1	1	4	2	2	1	2	1	2	12	7	12	1	1	1	1	3	3	4	3	#NULL!	#NULL!	#NULL!	#NULL!	#NULL!
86	NAIROBI	100	19	2	1	1	2	2	2	1	1	1	2	2	2	2	3	4	5	3	4	5	4	5	5	5	#NULL!	#NULL!	#NULL!	#NULL!	#NULL!	#NULL!	#NULL!	#NULL!	#NULL!	#NULL!	3	5	5	5	5	4	5	5	#NULL!	#NULL!	#NULL!	#NULL!	#NULL!
87	NAIROBI	100	19	2	1	2	2	1	1	1	1	2	2	2	2	2	1	3	3	1	3	2	3	3	2	4	5	2	3	2	5	3	3	17	1	2	3	3	3	5	4	3	4	3	#NULL!	#NULL!	#NULL!	#NULL!	#NULL!
88	NAIROBI	100	21	2	1	3	5	3	4	5	4	1	1	1	1	2	3	1	4	3	4	2	1	1	1	1	2	1	2	1	2	1	1	8	7	5	2	2	1	2	3	1	2	1	#NULL!	#NULL!	#NULL!	#NULL!	#NULL!
89	NAIROBI	100	20	2	1	3	3	1	2	2	2	1	2	2	1	2	1	3	3	4	3	5	2	2	3	3	3	2	1	1	3	1	1	18	2	9	3	2	3	3	2	1	2	2	3	2	2	2	1
90	NAIROBI	100	19	2	1	1	1	1	1	1	1	2	2	2	2	2	4	3	4	4	4	4	4	4	4	4	#NULL!	#NULL!	#NULL!	#NULL!	#NULL!	#NULL!	#NULL!	#NULL!	#NULL!	#NULL!	4	4	4	4	4	3	3	4	#NULL!	#NULL!	#NULL!	#NULL!	#NULL!
91	NAIROBI	100	19	2	1	2	3	2	2	2	2	2	2	2	2	2	2	3	3	4	2	3	4	3	4	4	#NULL!	#NULL!	#NULL!	#NULL!	#NULL!	#NULL!	#NULL!	#NULL!	#NULL!	#NULL!	4	2	4	4	3	2	4	3	#NULL!	#NULL!	#NULL!	#NULL!	#NULL!
92	NAIROBI	100	19	2	1	3	2	1	1	1	1	2	2	2	2	2	3	4	3	4	3	4	3	2	4	2	5	3	3	4	5	5	4	#NULL!	#NULL!	#NULL!	3	3	5	3	3	2	3	4	#NULL!	#NULL!	#NULL!	#NULL!	#NULL!
93	NAIROBI	100	18	2	1	2	2	2	2	1	1	2	2	2	2	2	3	4	4	3	5	3	3	3	4	3	#NULL!	#NULL!	#NULL!	#NULL!	#NULL!	#NULL!	#NULL!	#NULL!	#NULL!	#NULL!	3	1	2	4	3	3	3	2	#NULL!	#NULL!	#NULL!	#NULL!	#NULL!
94	NAIROBI	100	19	2	1	4	3	1	2	3	3	1	2	2	1	2	2	3	1	4	3	1	1	1	1	1	2	2	3	3	2	2	2	17	2	3	4	3	2	4	2	1	1	1	1	1	1	1	2
95	NAIROBI	100	18	2	1	3	4	2	2	4	4	2	2	2	1	2	1	3	2	3	2	2	2	2	3	3	2	2	2	1	2	1	1	15	4	9	2	2	2	2	1	1	2	2	2	1	1	2	1
96	NAIROBI	100	19	2	1	4	4	1	2	3	4	1	2	2	1	1	1	3	3	3	4	1	3	2	2	1	3	2	3	3	3	2	2	16	2	5	3	2	2	2	1	2	2	2	2	3	2	2	2
97	NAIROBI	100	21	2	1	3	3	2	2	2	2	2	2	2	1	2	2	4	2	4	4	5	3	3	5	5	#NULL!	#NULL!	#NULL!	#NULL!	#NULL!	#NULL!	#NULL!	#NULL!	#NULL!	#NULL!	3	3	4	5	2	3	2	2	#NULL!	#NULL!	#NULL!	#NULL!	#NULL!
98	NAIROBI	100	18	2	1	2	2	1	2	2	2	1	2	2	1	2	3	4	4	4	4	4	4	3	3	3	#NULL!	#NULL!	#NULL!	#NULL!	#NULL!	#NULL!	#NULL!	#NULL!	#NULL!	#NULL!	3	3	3	3	3	2	3	3	#NULL!	#NULL!	#NULL!	#NULL!	#NULL!
99	NAIROBI	100	20	2	1	3	3	2	2	2	2	2	2	2	2	2	4	4	4	4	4	3	4	4	3	4	#NULL!	#NULL!	#NULL!	#NULL!	#NULL!	#NULL!	#NULL!	#NULL!	#NULL!	#NULL!	4	4	4	4	4	4	5	5	#NULL!	#NULL!	#NULL!	#NULL!	#NULL!
100	NAIROBI	100	20	2	1	2	3	2	2	1	2	2	2	1	2	2	3	4	5	3	5	5	4	3	4	4	#NULL!	#NULL!	#NULL!	#NULL!	#NULL!	#NULL!	#NULL!	#NULL!	#NULL!	#NULL!	5	4	4	4	4	4	5	5	#NULL!	#NULL!	#NULL!	#NULL!	#NULL!
101	NAIROBI	100	18	2	1	2	5	1	1	5	5	1	2	2	1	2	1	3	2	3	5	1	2	1	1	2	3	1	5	1	3	1	1	17	#NULL!	6	1	1	1	1	1	1	3	3	1	1	1	1	1
102	NAIROBI	100	20	2	1	#NULL!	#NULL!	2	2	1	1	2	2	2	2	2	1	3	3	3	4	5	4	4	2	3	3	4	2	2	5	4	5	13	1	0	#NULL!	#NULL!	#NULL!	#NULL!	3	3	5	5	#NULL!	#NULL!	#NULL!	#NULL!	#NULL!
103	NAIROBI	100	19	2	1	3	4	1	1	3	3	1	2	2	1	2	1	4	4	4	4	5	3	3	4	5	#NULL!	#NULL!	#NULL!	#NULL!	#NULL!	#NULL!	#NULL!	#NULL!	#NULL!	#NULL!	3	3	3	5	3	3	2	2	#NULL!	#NULL!	#NULL!	#NULL!	#NULL!
104	NAIROBI	100	20	2	1	3	3	2	1	2	2	1	2	1	1	2	4	5	5	4	5	4	2	3	4	5	2	4	5	2	4	5	5	#NULL!	#NULL!	#NULL!	5	4	5	5	2	2	3	4	3	3	5	5	3
105	NAIROBI	99	20	2	1	1	2	2	2	2	2	2	2	1	2	2	3	4	4	4	3	4	4	3	4	4	#NULL!	#NULL!	#NULL!	#NULL!	#NULL!	#NULL!	#NULL!	#NULL!	#NULL!	#NULL!	4	4	4	4	4	3	4	4	#NULL!	#NULL!	#NULL!	#NULL!	#NULL!
106	NAIROBI	99	20	2	1	1	3	1	1	1	1	2	2	2	1	2	5	5	5	5	5	3	3	3	3	3	#NULL!	#NULL!	#NULL!	#NULL!	#NULL!	#NULL!	#NULL!	#NULL!	#NULL!	#NULL!	3	3	3	3	3	3	2	2	#NULL!	#NULL!	#NULL!	#NULL!	#NULL!
107	NAIROBI	100	19	2	1	3	3	1	1	2	2	2	2	2	1	2	2	5	5	5	5	5	3	4	5	4	#NULL!	#NULL!	#NULL!	#NULL!	#NULL!	#NULL!	#NULL!	#NULL!	#NULL!	#NULL!	4	4	5	5	5	4	5	5	#NULL!	#NULL!	#NULL!	#NULL!	#NULL!
108	NAIROBI	100	19	2	1	1	2	1	2	1	2	2	2	2	2	2	4	3	5	4	1	2	3	3	5	4	#NULL!	#NULL!	#NULL!	#NULL!	#NULL!	#NULL!	#NULL!	#NULL!	#NULL!	#NULL!	4	4	5	4	2	2	1	1	1	1	2	5	1
109	NAIROBI	100	20	2	1	2	1	1	1	1	1	2	2	2	2	2	5	4	4	4	2	4	4	4	4	5	#NULL!	#NULL!	#NULL!	#NULL!	#NULL!	#NULL!	#NULL!	#NULL!	#NULL!	#NULL!	4	4	4	5	4	4	4	4	#NULL!	#NULL!	#NULL!	#NULL!	#NULL!
110	NAIROBI	100	19	2	1	1	1	1	1	2	2	1	2	2	2	2	3	3	4	5	1	4	3	3	4	5	#NULL!	#NULL!	#NULL!	#NULL!	#NULL!	#NULL!	#NULL!	#NULL!	#NULL!	#NULL!	3	3	5	5	3	3	3	4	#NULL!	#NULL!	#NULL!	#NULL!	#NULL!
111	NAIROBI	100	20	2	1	2	1	1	1	1	1	2	2	2	2	2	3	5	5	5	5	5	5	4	4	5	#NULL!	#NULL!	#NULL!	#NULL!	#NULL!	#NULL!	#NULL!	#NULL!	#NULL!	#NULL!	5	5	4	5	5	5	5	5	#NULL!	#NULL!	#NULL!	#NULL!	#NULL!
112	NAIROBI	100	19	2	1	3	3	3	3	3	3	2	2	1	1	2	3	3	3	3	3	3	4	4	2	3	3	2	3	2	3	4	2	17	2	7	3	4	4	4	4	2	2	3	#NULL!	#NULL!	#NULL!	#NULL!	#NULL!
113	NAIROBI	100	19	2	1	3	3	1	1	1	2	2	2	2	1	2	4	3	3	4	3	5	5	4	4	4	#NULL!	#NULL!	#NULL!	#NULL!	#NULL!	#NULL!	#NULL!	#NULL!	#NULL!	#NULL!	5	5	5	5	5	4	4	5	#NULL!	#NULL!	#NULL!	#NULL!	#NULL!
114	NAIROBI	100	18	2	1	3	3	2	1	2	2	2	2	2	1	2	4	4	4	4	3	2	4	3	5	5	#NULL!	#NULL!	#NULL!	#NULL!	#NULL!	#NULL!	#NULL!	#NULL!	#NULL!	#NULL!	4	4	4	4	3	3	4	5	#NULL!	#NULL!	#NULL!	#NULL!	#NULL!
115	NAIROBI	100	19	2	1	2	4	2	2	3	3	2	2	2	2	2	2	3	3	3	2	1	3	2	3	2	2	2	3	2	4	2	3	16	3	3	4	3	3	3	3	5	4	4	#NULL!	#NULL!	#NULL!	#NULL!	#NULL!
116	NAIROBI	99	20	2	1	1	1	1	1	1	3	1	2	2	2	2	5	5	5	5	4	4	4	4	5	5	#NULL!	#NULL!	#NULL!	#NULL!	#NULL!	#NULL!	#NULL!	#NULL!	#NULL!	#NULL!	4	4	5	5	4	4	5	5	#NULL!	#NULL!	#NULL!	#NULL!	#NULL!
117	NAIROBI	100	20	2	1	2	4	3	2	3	3	1	2	2	1	1	3	3	4	2	5	2	2	1	1	1	3	2	2	1	2	1	2	15	4	12	2	2	2	2	1	1	1	1	1	1	1	1	2
118	NAIROBI	100	20	2	1	1	2	1	1	2	2	2	2	2	2	2	3	4	4	4	2	3	3	3	4	3	#NULL!	#NULL!	#NULL!	#NULL!	#NULL!	#NULL!	#NULL!	#NULL!	#NULL!	#NULL!	2	3	3	3	3	1	2	3	#NULL!	#NULL!	#NULL!	#NULL!	#NULL!
119	NAIROBI	100	19	2	1	3	3	1	1	3	4	1	2	2	1	2	2	3	3	4	4	3	3	2	2	3	5	3	2	2	4	2	2	15	2	5	3	3	2	2	2	3	4	3	#NULL!	#NULL!	#NULL!	#NULL!	#NULL!
120	NAIROBI	100	19	2	1	2	1	1	1	1	1	2	1	2	1	2	4	4	4	4	3	3	4	4	4	4	#NULL!	#NULL!	#NULL!	#NULL!	#NULL!	#NULL!	#NULL!	#NULL!	#NULL!	#NULL!	3	4	4	4	4	3	4	4	#NULL!	#NULL!	#NULL!	#NULL!	#NULL!
121	NAIROBI	100	20	2	1	2	2	1	1	3	2	1	2	2	1	2	5	5	5	5	5	4	3	4	5	5	#NULL!	#NULL!	#NULL!	#NULL!	#NULL!	#NULL!	#NULL!	#NULL!	#NULL!	#NULL!	3	3	5	5	4	2	5	4	#NULL!	#NULL!	#NULL!	#NULL!	#NULL!
122	NAIROBI	99	19	2	1	3	3	1	1	1	1	2	2	1	1	2	3	3	4	4	4	5	5	3	5	5	#NULL!	#NULL!	#NULL!	#NULL!	#NULL!	#NULL!	#NULL!	#NULL!	#NULL!	#NULL!	5	5	5	5	3	5	3	3	#NULL!	#NULL!	#NULL!	#NULL!	#NULL!
123	NAIROBI	100	19	2	1	1	1	1	1	1	2	1	1	2	1	2	3	3	4	3	2	2	2	2	2	2	3	2	1	1	1	2	2	9	3	1	3	3	2	2	4	2	2	2	#NULL!	#NULL!	#NULL!	#NULL!	#NULL!
124	NAIROBI	100	19	2	1	1	1	1	1	1	1	2	2	1	1	2	3	3	3	3	4	3	3	3	3	4	#NULL!	#NULL!	#NULL!	#NULL!	#NULL!	#NULL!	#NULL!	#NULL!	#NULL!	#NULL!	3	4	4	4	3	2	3	5	#NULL!	#NULL!	#NULL!	#NULL!	#NULL!
125	NAIROBI	100	19	2	1	3	4	1	1	2	2	1	2	1	1	1	1	3	1	1	3	3	1	2	2	2	3	1	1	1	1	1	1	7	6	5	1	1	1	1	2	2	2	1	1	2	2	2	1
126	MOI	100	19	2	1	3	2	2	1	1	1	2	2	2	2	2	5	3	4	5	5	5	4	4	4	5	#NULL!	#NULL!	#NULL!	#NULL!	#NULL!	#NULL!	#NULL!	#NULL!	#NULL!	#NULL!	5	5	5	5	4	4	5	5	#NULL!	#NULL!	#NULL!	#NULL!	#NULL!
127	MOI	100	18	2	1	3	2	2	3	2	2	2	2	1	1	2	3	3	4	4	3	2	2	2	3	4	3	2	2	1	4	2	2	17	2	3	3	2	3	3	2	2	2	2	2	2	3	2	2
128	MOI	100	19	2	1	3	3	2	3	3	2	2	2	2	1	2	3	3	2	3	3	4	3	3	2	3	3	2	2	2	4	4	4	14	4	2	3	3	2	4	2	2	2	2	2	3	4	4	4
129	MOI	100	18	2	1	3	4	1	1	3	3	2	2	2	2	2	1	2	3	4	2	3	3	2	2	2	5	3	2	2	2	3	2	16	2	10	2	2	3	2	2	3	3	3	#NULL!	#NULL!	#NULL!	#NULL!	#NULL!
130	MOI	100	20	2	1	1	1	2	2	2	1	2	2	2	2	2	4	4	5	5	5	5	5	5	5	5	#NULL!	#NULL!	#NULL!	#NULL!	#NULL!	#NULL!	#NULL!	#NULL!	#NULL!	#NULL!	#NULL!	#NULL!	#NULL!	#NULL!	3	4	5	5	#NULL!	#NULL!	#NULL!	#NULL!	#NULL!
131	MOI	100	19	2	1	2	2	3	3	1	1	#NULL!	#NULL!	#NULL!	#NULL!	#NULL!	4	2	3	5	1	3	3	3	4	3	#NULL!	#NULL!	#NULL!	#NULL!	#NULL!	#NULL!	#NULL!	#NULL!	#NULL!	#NULL!	3	3	4	3	3	2	2	3	#NULL!	#NULL!	#NULL!	#NULL!	#NULL!
132	MOI	100	20	2	1	3	4	1	1	3	4	1	2	2	1	2	2	3	2	4	3	2	1	1	1	1	3	1	1	1	2	1	2	16	#NULL!	1	2	2	2	2	2	2	2	1	1	1	1	1	1
133	MOI	100	19	2	1	3	2	3	3	2	3	2	2	2	1	2	4	4	4	5	4	5	4	3	3	4	#NULL!	#NULL!	#NULL!	#NULL!	#NULL!	#NULL!	#NULL!	#NULL!	#NULL!	#NULL!	4	4	4	4	4	3	4	5	#NULL!	#NULL!	#NULL!	#NULL!	#NULL!
134	MOI	100	19	2	1	3	3	1	2	2	3	2	2	1	1	2	2	4	3	5	4	4	3	3	4	3	#NULL!	#NULL!	#NULL!	#NULL!	#NULL!	#NULL!	#NULL!	#NULL!	#NULL!	#NULL!	3	3	4	3	2	2	3	3	2	3	3	3	4
135	MOI	100	18	2	1	3	3	3	3	1	#NULL!	2	2	2	2	2	3	4	3	3	4	3	2	3	3	2	3	3	3	3	3	3	3	14	3	3	3	3	3	2	3	3	3	3	#NULL!	#NULL!	#NULL!	#NULL!	#NULL!
136	MOI	100	19	2	1	3	1	2	3	2	2	2	2	2	1	2	3	5	4	4	1	5	3	3	4	3	#NULL!	#NULL!	#NULL!	#NULL!	#NULL!	#NULL!	#NULL!	#NULL!	#NULL!	#NULL!	4	5	5	4	4	2	3	4	#NULL!	#NULL!	#NULL!	#NULL!	#NULL!
137	MOI	100	18	2	1	2	1	1	1	1	1	2	2	2	2	2	4	5	4	5	5	2	4	5	4	5	#NULL!	#NULL!	#NULL!	#NULL!	#NULL!	#NULL!	#NULL!	#NULL!	#NULL!	#NULL!	4	4	4	5	4	5	5	5	#NULL!	#NULL!	#NULL!	#NULL!	#NULL!
138	MOI	100	18	2	1	2	2	1	1	1	2	2	2	2	1	1	3	3	4	4	2	1	2	2	2	3	4	3	3	2	2	2	2	18	#NULL!	2	3	3	4	4	3	2	2	3	#NULL!	#NULL!	#NULL!	#NULL!	#NULL!
139	MOI	100	19	2	1	3	3	1	1	3	3	1	2	2	1	2	2	3	4	4	1	1	2	3	3	3	5	3	2	2	2	2	3	18	7	#NULL!	4	4	4	4	3	2	3	2	#NULL!	#NULL!	#NULL!	#NULL!	#NULL!
140	MOI	100	18	2	1	3	4	4	3	4	4	1	1	1	1	1	2	3	2	1	2	2	2	1	1	2	1	2	1	1	1	1	1	17	1	12	2	2	1	2	1	1	1	1	1	1	1	1	1
141	MOI	100	18	2	1	3	2	3	4	3	4	2	2	1	1	2	1	1	1	1	1	1	2	2	2	2	2	2	2	1	3	2	2	14	#NULL!	2	1	1	1	1	3	2	2	2	#NULL!	#NULL!	#NULL!	#NULL!	#NULL!
142	MOI	100	19	2	1	1	1	1	1	1	1	2	2	2	2	2	5	5	5	5	5	5	5	5	5	5	#NULL!	#NULL!	#NULL!	#NULL!	#NULL!	#NULL!	#NULL!	#NULL!	#NULL!	#NULL!	#NULL!	#NULL!	#NULL!	#NULL!	5	5	5	5	#NULL!	#NULL!	#NULL!	#NULL!	#NULL!
143	MOI	100	21	2	1	2	2	2	1	2	2	2	2	2	1	2	4	5	5	5	5	5	4	4	5	5	#NULL!	#NULL!	#NULL!	#NULL!	#NULL!	#NULL!	#NULL!	#NULL!	#NULL!	#NULL!	4	5	5	5	4	4	4	5	#NULL!	#NULL!	#NULL!	#NULL!	#NULL!
144	MOI	100	18	2	1	3	2	2	1	5	4	1	2	1	1	2	2	3	1	2	2	1	1	2	2	1	3	2	1	1	3	3	1	13	5	6	2	4	2	3	3	2	1	2	#NULL!	#NULL!	#NULL!	#NULL!	#NULL!
145	MOI	100	18	2	1	2	3	2	4	3	4	2	2	2	1	2	1	4	2	4	1	1	3	2	3	1	2	1	3	1	4	3	2	12	3	10	3	3	3	1	1	1	1	1	1	1	2	1	1
146	MOI	100	20	2	1	4	4	1	2	2	3	1	2	1	1	1	3	3	3	4	3	3	3	2	3	3	2	3	3	3	3	3	3	19	1	1	3	3	3	3	3	2	2	1	#NULL!	#NULL!	#NULL!	#NULL!	#NULL!
147	MOI	100	18	2	1	1	1	1	1	1	1	2	2	2	2	2	5	5	5	5	1	4	5	5	5	5	#NULL!	#NULL!	#NULL!	#NULL!	#NULL!	#NULL!	#NULL!	#NULL!	#NULL!	#NULL!	#NULL!	#NULL!	#NULL!	#NULL!	5	5	5	5	#NULL!	#NULL!	#NULL!	#NULL!	#NULL!
148	MOI	100	19	2	1	2	3	3	3	2	1	2	2	2	2	2	3	3	4	3	3	4	3	4	4	4	#NULL!	#NULL!	#NULL!	#NULL!	#NULL!	#NULL!	#NULL!	#NULL!	#NULL!	#NULL!	4	4	4	4	3	4	4	3	#NULL!	#NULL!	#NULL!	#NULL!	#NULL!
149	MOI	100	19	2	1	#NULL!	2	1	1	1	1	2	2	2	2	2	2	5	#NULL!	5	3	3	2	3	3	4	5	4	2	2	4	2	3	16	2	1	4	3	4	5	4	5	5	5	#NULL!	#NULL!	#NULL!	#NULL!	#NULL!
150	MOI	100	21	2	1	1	1	1	1	3	3	2	2	1	1	2	3	5	5	5	4	5	3	3	5	5	#NULL!	#NULL!	#NULL!	#NULL!	#NULL!	#NULL!	#NULL!	#NULL!	#NULL!	#NULL!	4	3	5	5	4	3	4	5	#NULL!	#NULL!	#NULL!	#NULL!	#NULL!
151	MOI	100	19	2	1	3	3	1	1	1	1	2	2	2	2	2	4	4	4	4	4	4	3	3	3	3	#NULL!	#NULL!	#NULL!	#NULL!	#NULL!	#NULL!	#NULL!	#NULL!	#NULL!	#NULL!	3	3	2	3	3	3	3	3	#NULL!	#NULL!	#NULL!	#NULL!	#NULL!
152	MOI	100	20	2	1	2	1	2	1	2	2	2	2	2	2	2	2	3	3	2	3	3	3	4	3	5	#NULL!	#NULL!	#NULL!	#NULL!	#NULL!	#NULL!	#NULL!	#NULL!	#NULL!	#NULL!	3	4	4	5	4	3	4	5	#NULL!	#NULL!	#NULL!	#NULL!	#NULL!
153	MOI	100	19	2	1	2	1	1	1	1	1	2	2	2	2	2	4	4	4	4	3	3	3	3	4	5	#NULL!	#NULL!	#NULL!	#NULL!	#NULL!	#NULL!	#NULL!	#NULL!	#NULL!	#NULL!	3	4	4	5	5	4	3	5	#NULL!	#NULL!	#NULL!	#NULL!	#NULL!
154	NAIROBI	100	24	1	1	3	4	3	3	4	4	2	2	2	1	2	1	2	2	3	3	2	3	3	3	2	#NULL!	#NULL!	#NULL!	#NULL!	#NULL!	#NULL!	#NULL!	#NULL!	#NULL!	#NULL!	3	2	3	3	1	2	1	2	2	2	2	2	2
155	NAIROBI	100	18	1	1	3	3	4	3	4	3	1	2	1	1	1	2	2	4	4	1	2	2	1	1	3	2	1	1	1	1	2	2	14	4	3	2	2	3	4	2	1	2	3	2	2	2	1	1
156	DAYSTAR	100	22	1	1	1	4	2	3	3	2	1	2	2	2	2	2	3	2	4	2	2	3	2	3	3	5	2	1	1	3	2	3	19	1	6	4	4	2	3	3	3	5	4	#NULL!	#NULL!	#NULL!	#NULL!	#NULL!
157	NAIROBI	100	23	1	1	2	2	1	3	3	4	1	1	2	1	1	3	4	3	3	2	4	3	3	3	3	#NULL!	#NULL!	#NULL!	#NULL!	#NULL!	#NULL!	#NULL!	#NULL!	#NULL!	#NULL!	4	3	4	4	2	2	2	3	3	3	2	3	2
158	NAIROBI	100	18	1	1	3	4	3	3	4	4	2	2	1	2	1	2	3	2	3	4	1	2	1	2	1	3	2	2	1	2	1	2	16	3	9	2	1	2	2	3	1	1	2	#NULL!	#NULL!	#NULL!	#NULL!	#NULL!
159	NAIROBI	100	19	1	1	1	1	3	1	1	3	1	2	2	1	1	4	3	4	3	3	5	1	1	2	3	1	4	5	2	5	5	5	14	4	3	3	3	4	4	2	1	2	3	2	3	4	3	2
160	NAIROBI	100	21	1	1	1	2	1	2	5	4	1	1	2	1	1	3	3	4	3	4	2	1	1	1	1	2	1	1	1	3	2	1	14	7	6	4	4	4	4	1	1	1	1	1	1	1	1	1
161	NAIROBI	100	19	1	1	3	4	1	1	4	4	1	2	2	1	2	1	4	3	5	3	1	3	4	2	5	5	2	3	2	5	4	2	18	2	5	3	3	3	5	2	2	1	2	3	1	4	4	4
162	NAIROBI	100	20	1	1	2	1	2	3	4	4	1	2	1	1	2	2	3	2	1	2	3	2	1	2	1	3	1	2	1	5	3	3	9	8	10	3	3	1	4	3	1	2	3	#NULL!	#NULL!	#NULL!	#NULL!	#NULL!
163	NAIROBI	100	24	1	1	3	2	3	3	4	3	1	1	1	1	1	2	3	3	1	3	1	3	2	2	1	4	2	2	1	3	2	2	16	8	4	3	2	2	2	3	1	2	3	#NULL!	#NULL!	#NULL!	#NULL!	#NULL!
164	NAIROBI	100	19	1	1	3	2	1	2	1	2	1	2	2	1	2	2	4	4	3	3	4	2	2	3	3	3	3	2	2	4	3	3	16	1	3	4	4	3	4	4	4	4	4	#NULL!	#NULL!	#NULL!	#NULL!	#NULL!
165	NAIROBI	100	19	1	1	3	2	1	2	1	2	2	2	2	1	2	3	3	3	3	2	1	5	5	5	5	#NULL!	#NULL!	#NULL!	#NULL!	#NULL!	#NULL!	#NULL!	#NULL!	#NULL!	#NULL!	#NULL!	#NULL!	#NULL!	#NULL!	4	5	5	5	#NULL!	#NULL!	#NULL!	#NULL!	#NULL!
166	DAYSTAR	100	19	1	1	4	4	1	2	1	2	2	2	2	1	2	3	3	3	3	5	5	3	4	3	5	#NULL!	#NULL!	#NULL!	#NULL!	#NULL!	#NULL!	#NULL!	#NULL!	#NULL!	#NULL!	4	4	4	5	3	4	4	5	#NULL!	#NULL!	#NULL!	#NULL!	#NULL!
167	DAYSTAR	100	24	1	1	3	2	2	3	3	2	1	2	2	1	2	4	3	2	3	3	2	2	1	2	1	3	2	2	2	2	2	3	19	4	3	5	5	5	5	2	2	2	4	2	2	2	3	2
168	DAYSTAR	100	21	1	1	1	2	1	1	3	3	1	2	2	2	1	3	3	3	3	1	1	3	3	3	2	#NULL!	#NULL!	#NULL!	#NULL!	#NULL!	#NULL!	#NULL!	#NULL!	#NULL!	#NULL!	3	3	3	3	5	5	5	5	#NULL!	#NULL!	#NULL!	#NULL!	#NULL!
169	DAYSTAR	100	22	1	1	3	2	1	1	3	3	1	2	2	1	2	4	4	4	3	3	5	2	2	2	2	2	2	1	2	2	2	2	19	2	3	5	4	4	3	2	1	3	3	3	4	2	3	1
170	DAYSTAR	100	20	1	4	2	4	1	1	3	2	2	2	2	1	2	3	5	4	3	3	3	3	3	3	3	#NULL!	#NULL!	#NULL!	#NULL!	#NULL!	#NULL!	#NULL!	#NULL!	#NULL!	#NULL!	4	5	5	5	4	3	5	5	#NULL!	#NULL!	#NULL!	#NULL!	#NULL!
171	DAYSTAR	100	19	1	1	3	3	1	1	2	2	1	2	1	1	2	4	4	4	3	1	4	3	3	3	4	#NULL!	#NULL!	#NULL!	#NULL!	#NULL!	#NULL!	#NULL!	#NULL!	#NULL!	#NULL!	4	4	4	4	2	2	2	2	2	1	3	3	2
172	DAYSTAR	100	18	1	1	3	3	1	3	3	3	2	2	2	1	2	4	3	3	3	4	3	3	3	3	3	#NULL!	#NULL!	#NULL!	#NULL!	#NULL!	#NULL!	#NULL!	#NULL!	#NULL!	#NULL!	3	3	3	3	2	2	4	4	3	3	4	2	4
173	DAYSTAR	100	18	1	1	2	2	1	3	1	1	1	2	2	1	2	2	4	4	2	4	3	4	3	4	5	#NULL!	#NULL!	#NULL!	#NULL!	#NULL!	#NULL!	#NULL!	#NULL!	#NULL!	#NULL!	3	3	4	5	2	1	2	3	4	3	4	5	2
174	DAYSTAR	100	19	1	1	2	2	1	1	3	1	1	2	2	1	2	2	2	4	4	3	5	3	4	5	4	#NULL!	#NULL!	#NULL!	#NULL!	#NULL!	#NULL!	#NULL!	#NULL!	#NULL!	#NULL!	4	5	5	5	5	4	5	4	#NULL!	#NULL!	#NULL!	#NULL!	#NULL!
175	DAYSTAR	100	20	1	1	2	2	1	1	1	1	2	2	2	2	2	5	5	5	5	5	5	5	5	3	5	#NULL!	#NULL!	#NULL!	#NULL!	#NULL!	#NULL!	#NULL!	#NULL!	#NULL!	#NULL!	5	5	5	5	5	5	5	5	#NULL!	#NULL!	#NULL!	#NULL!	#NULL!
176	NAIROBI	100	18	1	1	3	4	1	1	2	2	2	2	2	2	2	2	4	4	2	4	5	3	2	5	1	5	4	3	1	4	4	4	#NULL!	#NULL!	#NULL!	3	2	4	2	2	2	3	2	3	5	4	4	4
177	NAIROBI	100	20	1	1	4	5	2	2	5	5	1	2	1	1	1	1	3	1	1	1	1	1	1	1	1	1	2	1	1	3	1	1	15	5	12	1	1	1	1	1	1	1	1	1	1	1	3	1
178	NAIROBI	100	19	1	1	4	4	2	3	2	3	1	2	2	1	2	1	2	2	3	3	4	2	3	2	3	5	2	4	2	2	2	2	14	5	6	2	2	3	4	3	2	3	4	#NULL!	#NULL!	#NULL!	#NULL!	#NULL!
179	NAIROBI	100	21	1	1	1	1	1	1	1	2	2	2	2	1	2	4	5	5	5	5	5	3	3	5	5	#NULL!	#NULL!	#NULL!	#NULL!	#NULL!	#NULL!	#NULL!	#NULL!	#NULL!	#NULL!	5	3	5	5	3	1	1	1	#NULL!	#NULL!	#NULL!	#NULL!	#NULL!
180	NAIROBI	100	20	1	1	3	5	2	3	5	5	1	1	1	1	2	1	3	1	1	2	1	2	1	2	3	2	3	5	1	5	1	1	18	2	7	1	1	2	1	1	1	1	1	2	3	1	1	1
181	NAIROBI	100	20	1	1	2	3	3	4	4	4	2	2	1	1	2	3	3	2	2	2	2	3	2	2	2	4	2	2	1	2	2	2	15	4	3	3	2	2	2	2	2	2	2	3	2	2	2	2
182	NAIROBI	100	22	1	1	1	3	1	1	1	1	2	2	2	2	2	3	5	5	5	1	1	3	3	3	5	#NULL!	#NULL!	#NULL!	#NULL!	#NULL!	#NULL!	#NULL!	#NULL!	#NULL!	#NULL!	3	4	3	5	3	3	4	4	#NULL!	#NULL!	#NULL!	#NULL!	#NULL!
183	NAIROBI	100	19	1	1	1	1	1	4	1	1	2	2	2	2	2	4	3	3	3	4	4	4	3	5	5	#NULL!	#NULL!	#NULL!	#NULL!	#NULL!	#NULL!	#NULL!	#NULL!	#NULL!	#NULL!	5	5	5	5	5	3	5	5	#NULL!	#NULL!	#NULL!	#NULL!	#NULL!
184	NAIROBI	100	22	1	1	3	4	2	3	2	3	1	1	1	1	#NULL!	1	1	1	2	1	1	1	1	1	1	1	1	2	1	3	1	1	16	6	3	3	2	2	2	2	1	2	2	2	2	2	2	1
185	NAIROBI	100	20	1	1	2	2	1	1	1	1	2	2	2	2	2	3	3	3	3	3	4	5	4	4	5	#NULL!	#NULL!	#NULL!	#NULL!	#NULL!	#NULL!	#NULL!	#NULL!	#NULL!	#NULL!	5	4	5	5	5	4	4	5	#NULL!	#NULL!	#NULL!	#NULL!	#NULL!
186	NAIROBI	100	24	1	1	3	1	1	1	1	1	2	2	1	1	2	3	4	4	5	4	3	3	3	4	3	#NULL!	#NULL!	#NULL!	#NULL!	#NULL!	#NULL!	#NULL!	#NULL!	#NULL!	#NULL!	3	3	5	4	3	1	1	2	#NULL!	#NULL!	#NULL!	#NULL!	#NULL!
187	NAIROBI	100	20	1	1	3	2	3	2	3	3	2	2	1	1	2	2	3	4	4	4	3	4	3	4	5	#NULL!	#NULL!	#NULL!	#NULL!	#NULL!	#NULL!	#NULL!	#NULL!	#NULL!	#NULL!	4	4	5	4	4	4	4	3	#NULL!	#NULL!	#NULL!	#NULL!	#NULL!
188	NAIROBI	100	18	1	1	2	2	1	1	1	1	2	2	2	2	2	2	4	3	3	3	5	4	5	4	5	#NULL!	#NULL!	#NULL!	#NULL!	#NULL!	#NULL!	#NULL!	#NULL!	#NULL!	#NULL!	5	5	4	5	4	4	5	4	#NULL!	#NULL!	#NULL!	#NULL!	#NULL!
189	NAIROBI	100	21	1	1	1	1	1	1	1	1	2	2	2	2	2	2	2	1	1	1	1	5	#NULL!	#NULL!	#NULL!	#NULL!	#NULL!	#NULL!	#NULL!	#NULL!	#NULL!	#NULL!	#NULL!	#NULL!	#NULL!	5	5	5	4	5	5	5	5	#NULL!	#NULL!	#NULL!	#NULL!	#NULL!
190	NAIROBI	100	20	1	1	2	3	1	1	1	1	1	2	2	2	2	3	5	5	4	3	4	1	2	2	2	3	4	3	3	4	3	3	18	#NULL!	0	#NULL!	#NULL!	#NULL!	#NULL!	3	3	3	3	#NULL!	#NULL!	#NULL!	#NULL!	#NULL!
191	NAIROBI	100	24	1	1	3	4	1	1	3	4	1	1	1	1	1	2	2	2	1	3	3	2	1	1	1	2	2	3	3	2	1	2	22	#NULL!	12	2	1	2	2	2	1	2	2	2	2	2	2	2
192	NAIROBI	100	21	1	1	3	2	2	2	2	3	2	2	2	1	2	1	2	3	1	1	1	3	3	3	4	#NULL!	#NULL!	#NULL!	#NULL!	#NULL!	#NULL!	#NULL!	#NULL!	#NULL!	#NULL!	3	3	3	4	2	1	5	3	1	2	4	1	1
193	NAIROBI	100	19	1	1	2	1	2	2	1	1	2	2	2	2	2	1	2	3	1	1	1	3	3	4	4	#NULL!	#NULL!	#NULL!	#NULL!	#NULL!	#NULL!	#NULL!	#NULL!	#NULL!	#NULL!	3	3	4	4	3	3	3	2	#NULL!	#NULL!	#NULL!	#NULL!	#NULL!
194	NAIROBI	100	20	1	1	2	3	1	2	2	2	1	2	2	1	2	5	5	5	5	2	4	3	5	3	5	#NULL!	#NULL!	#NULL!	#NULL!	#NULL!	#NULL!	#NULL!	#NULL!	#NULL!	#NULL!	5	5	5	5	4	3	5	4	#NULL!	#NULL!	#NULL!	#NULL!	#NULL!
195	NAIROBI	100	19	1	1	1	1	1	1	2	2	1	2	1	1	2	1	2	3	3	2	3	4	4	4	4	#NULL!	#NULL!	#NULL!	#NULL!	#NULL!	#NULL!	#NULL!	#NULL!	#NULL!	#NULL!	3	3	3	3	4	4	4	4	#NULL!	#NULL!	#NULL!	#NULL!	#NULL!
196	NAIROBI	100	20	1	1	1	1	1	1	3	3	2	2	2	1	2	3	#NULL!	1	#NULL!	#NULL!	#NULL!	2	2	1	4	4	3	5	1	3	2	3	13	4	0	#NULL!	#NULL!	#NULL!	#NULL!	2	1	1	1	2	3	3	3	1
197	NAIROBI	100	19	1	1	2	3	1	1	2	2	2	2	2	1	2	4	4	4	5	5	5	4	3	4	4	#NULL!	#NULL!	#NULL!	#NULL!	#NULL!	#NULL!	#NULL!	#NULL!	#NULL!	#NULL!	4	3	4	4	4	4	5	5	#NULL!	#NULL!	#NULL!	#NULL!	#NULL!
198	NAIROBI	100	20	1	1	3	1	2	2	2	3	1	2	2	1	2	5	4	3	4	5	5	3	5	5	5	#NULL!	#NULL!	#NULL!	#NULL!	#NULL!	#NULL!	#NULL!	#NULL!	#NULL!	#NULL!	5	5	5	5	4	3	5	5	#NULL!	#NULL!	#NULL!	#NULL!	#NULL!
199	NAIROBI	100	19	1	1	1	1	1	1	1	1	2	2	2	1	2	5	5	5	5	5	5	4	4	5	4	#NULL!	#NULL!	#NULL!	#NULL!	#NULL!	#NULL!	#NULL!	#NULL!	#NULL!	#NULL!	5	5	5	5	4	4	4	4	#NULL!	#NULL!	#NULL!	#NULL!	#NULL!
200	NAIROBI	100	22	1	1	1	1	1	1	1	1	2	2	2	2	2	5	5	4	5	5	5	5	5	5	5	#NULL!	#NULL!	#NULL!	#NULL!	#NULL!	#NULL!	#NULL!	#NULL!	#NULL!	#NULL!	#NULL!	#NULL!	#NULL!	#NULL!	5	5	5	5	#NULL!	#NULL!	#NULL!	#NULL!	#NULL!
201	NAIROBI	100	20	1	1	3	3	2	2	2	3	1	2	2	1	2	3	3	3	3	3	4	3	4	3	5	#NULL!	#NULL!	#NULL!	#NULL!	#NULL!	#NULL!	#NULL!	#NULL!	#NULL!	#NULL!	3	5	5	5	3	3	4	4	#NULL!	#NULL!	#NULL!	#NULL!	#NULL!
202	NAIROBI	100	21	1	1	1	1	2	2	1	2	1	2	2	1	2	1	3	3	2	3	3	3	3	2	5	4	2	3	2	5	3	2	16	5	6	3	3	3	5	2	2	3	4	3	4	4	3	3
203	NAIROBI	100	19	1	1	2	2	2	3	3	3	1	2	2	1	2	3	3	4	4	3	5	4	4	4	5	#NULL!	#NULL!	#NULL!	#NULL!	#NULL!	#NULL!	#NULL!	#NULL!	#NULL!	#NULL!	4	4	4	5	3	3	3	3	#NULL!	#NULL!	#NULL!	#NULL!	#NULL!
204	NAIROBI	100	19	1	1	1	1	1	1	1	1	2	2	2	2	2	4	3	5	5	1	3	3	2	5	4	5	4	5	4	5	4	4	#NULL!	#NULL!	#NULL!	3	2	4	5	3	1	4	4	#NULL!	#NULL!	#NULL!	#NULL!	#NULL!
205	NAIROBI	100	19	1	1	2	2	1	1	2	2	1	2	2	1	2	3	4	4	2	1	4	3	4	3	4	#NULL!	#NULL!	#NULL!	#NULL!	#NULL!	#NULL!	#NULL!	#NULL!	#NULL!	#NULL!	4	4	5	5	4	4	5	5	#NULL!	#NULL!	#NULL!	#NULL!	#NULL!
206	NAIROBI	100	19	1	1	1	2	1	1	1	2	2	2	1	1	2	4	5	5	4	2	3	4	3	3	3	#NULL!	#NULL!	#NULL!	#NULL!	#NULL!	#NULL!	#NULL!	#NULL!	#NULL!	#NULL!	4	4	3	4	4	3	4	4	#NULL!	#NULL!	#NULL!	#NULL!	#NULL!
207	NAIROBI	100	20	1	1	2	4	1	1	3	4	1	1	2	1	2	2	4	3	3	2	2	2	2	2	3	2	3	4	4	4	3	2	19	2	3	3	2	3	3	2	2	2	2	3	3	2	2	1
208	NAIROBI	100	21	1	1	4	4	3	3	2	2	1	2	1	1	2	3	4	4	4	3	3	3	2	2	2	4	3	3	3	5	2	2	17	4	3	3	3	3	3	3	2	3	2	#NULL!	#NULL!	#NULL!	#NULL!	#NULL!
209	NAIROBI	100	21	1	1	2	1	1	2	1	2	1	2	2	1	2	3	4	4	5	3	3	3	4	4	5	#NULL!	#NULL!	#NULL!	#NULL!	#NULL!	#NULL!	#NULL!	#NULL!	#NULL!	#NULL!	4	4	4	5	4	3	4	2	#NULL!	#NULL!	#NULL!	#NULL!	#NULL!
210	NAIROBI	100	19	1	1	1	3	1	1	3	3	2	2	2	1	2	2	3	3	4	4	4	3	3	3	4	#NULL!	#NULL!	#NULL!	#NULL!	#NULL!	#NULL!	#NULL!	#NULL!	#NULL!	#NULL!	3	3	3	4	4	3	5	5	#NULL!	#NULL!	#NULL!	#NULL!	#NULL!
211	NAIROBI	100	18	1	1	3	3	1	1	3	#NULL!	2	2	2	2	2	5	5	5	5	3	2	3	3	3	3	#NULL!	#NULL!	#NULL!	#NULL!	#NULL!	#NULL!	#NULL!	#NULL!	#NULL!	#NULL!	4	4	4	4	3	3	3	4	#NULL!	#NULL!	#NULL!	#NULL!	#NULL!
212	NAIROBI	100	18	1	1	2	5	2	2	5	5	2	1	1	1	1	1	1	1	1	5	1	2	2	2	2	2	2	1	1	1	1	1	14	2	6	2	1	1	2	2	1	1	2	2	1	2	2	2
213	NAIROBI	100	19	1	1	1	2	1	2	2	2	1	#NULL!	#NULL!	1	#NULL!	2	2	4	4	2	1	3	4	4	4	#NULL!	#NULL!	#NULL!	#NULL!	#NULL!	#NULL!	#NULL!	#NULL!	#NULL!	#NULL!	4	4	4	5	3	1	3	3	#NULL!	#NULL!	#NULL!	#NULL!	#NULL!
214	NAIROBI	100	21	1	1	2	2	3	3	1	1	2	2	2	2	2	5	5	5	4	4	4	5	5	5	5	#NULL!	#NULL!	#NULL!	#NULL!	#NULL!	#NULL!	#NULL!	#NULL!	#NULL!	#NULL!	#NULL!	#NULL!	#NULL!	#NULL!	5	3	5	5	#NULL!	#NULL!	#NULL!	#NULL!	#NULL!
215	NAIROBI	100	19	1	1	1	1	1	1	1	1	2	2	2	2	2	1	4	5	5	1	1	5	5	5	5	#NULL!	#NULL!	#NULL!	#NULL!	#NULL!	#NULL!	#NULL!	#NULL!	#NULL!	#NULL!	#NULL!	#NULL!	#NULL!	#NULL!	4	4	5	5	#NULL!	#NULL!	#NULL!	#NULL!	#NULL!
216	NAIROBI	100	21	1	1	3	2	2	2	3	3	1	2	1	1	1	3	4	4	4	3	2	1	2	2	2	4	2	3	4	2	2	2	18	2	6	3	3	3	3	2	2	3	4	2	3	2	3	2
217	NAIROBI	100	21	1	1	1	2	2	2	2	2	1	2	2	2	2	4	5	5	4	3	2	3	4	2	5	4	4	5	1	5	5	3	#NULL!	#NULL!	#NULL!	5	2	2	5	5	2	5	5	#NULL!	#NULL!	#NULL!	#NULL!	#NULL!
218	NAIROBI	100	21	1	1	3	3	1	1	3	3	1	2	1	1	2	3	3	4	4	3	4	3	2	2	3	5	3	3	3	4	4	3	21	1	4	3	3	3	4	3	3	3	4	#NULL!	#NULL!	#NULL!	#NULL!	#NULL!
219	NAIROBI	100	18	1	1	2	2	1	2	2	2	1	2	2	1	2	1	4	2	5	3	2	1	2	1	1	5	2	2	2	1	2	3	#NULL!	#NULL!	#NULL!	4	4	3	4	3	3	3	4	#NULL!	#NULL!	#NULL!	#NULL!	#NULL!
220	NAIROBI	100	18	1	1	3	3	2	4	3	4	1	2	2	1	2	4	4	4	4	4	4	2	2	2	5	3	3	5	5	5	4	2	#NULL!	#NULL!	#NULL!	4	3	3	5	2	2	3	2	3	3	4	4	5
221	NAIROBI	100	19	1	1	2	2	1	1	2	3	1	2	1	1	2	1	3	2	3	4	1	4	4	5	4	#NULL!	#NULL!	#NULL!	#NULL!	#NULL!	#NULL!	#NULL!	#NULL!	#NULL!	#NULL!	3	3	4	3	2	3	3	3	#NULL!	#NULL!	#NULL!	#NULL!	#NULL!
222	NAIROBI	100	19	1	1	3	3	1	1	2	3	1	2	2	1	2	5	4	4	4	4	3	2	2	2	1	5	4	4	3	5	2	4	17	2	3	3	3	3	2	3	2	2	3	#NULL!	#NULL!	#NULL!	#NULL!	#NULL!
223	NAIROBI	100	19	1	1	3	4	1	1	3	3	2	2	2	1	2	3	3	3	3	3	3	3	2	2	1	3	3	2	1	3	4	5	13	#NULL!	4	3	3	3	3	4	2	2	2	#NULL!	#NULL!	#NULL!	#NULL!	#NULL!
224	NAIROBI	100	19	1	1	2	2	3	3	2	3	1	2	1	1	1	4	3	4	3	3	2	2	4	4	5	3	5	4	2	5	4	4	#NULL!	#NULL!	#NULL!	3	3	5	4	4	2	4	4	#NULL!	#NULL!	#NULL!	#NULL!	#NULL!
225	NAIROBI	100	19	1	1	1	2	2	2	3	2	1	2	1	1	2	2	2	2	2	2	2	3	3	3	2	#NULL!	#NULL!	#NULL!	#NULL!	#NULL!	#NULL!	#NULL!	#NULL!	#NULL!	#NULL!	3	2	3	3	2	2	4	2	3	3	2	2	3
226	NAIROBI	100	18	1	1	2	4	2	2	3	3	1	1	2	1	2	1	1	1	1	1	1	3	3	3	3	#NULL!	#NULL!	#NULL!	#NULL!	#NULL!	#NULL!	#NULL!	#NULL!	#NULL!	#NULL!	3	3	3	3	3	3	2	2	#NULL!	#NULL!	#NULL!	#NULL!	#NULL!
227	NAIROBI	100	18	1	1	4	4	3	3	3	4	2	1	1	1	2	3	4	4	3	1	5	2	2	3	2	4	3	5	2	3	2	1	16	3	3	4	3	4	5	2	1	2	1	3	1	1	2	1
228	NAIROBI	100	20	1	1	1	2	1	1	3	3	2	2	2	1	2	3	4	4	5	2	2	4	4	3	5	#NULL!	#NULL!	#NULL!	#NULL!	#NULL!	#NULL!	#NULL!	#NULL!	#NULL!	#NULL!	4	4	3	4	3	2	4	4	#NULL!	#NULL!	#NULL!	#NULL!	#NULL!
229	NAIROBI	100	19	1	1	3	3	1	2	1	1	2	2	2	1	2	3	4	4	3	4	2	4	3	5	5	#NULL!	#NULL!	#NULL!	#NULL!	#NULL!	#NULL!	#NULL!	#NULL!	#NULL!	#NULL!	4	3	5	4	3	4	5	4	#NULL!	#NULL!	#NULL!	#NULL!	#NULL!
230	NAIROBI	100	19	1	1	2	1	2	2	1	1	2	2	2	1	2	1	2	3	4	2	4	4	4	4	5	#NULL!	#NULL!	#NULL!	#NULL!	#NULL!	#NULL!	#NULL!	#NULL!	#NULL!	#NULL!	4	4	4	5	4	4	5	5	#NULL!	#NULL!	#NULL!	#NULL!	#NULL!
231	NAIROBI	100	19	1	1	2	1	1	1	1	1	2	2	2	2	2	4	5	4	5	1	4	5	4	5	5	#NULL!	#NULL!	#NULL!	#NULL!	#NULL!	#NULL!	#NULL!	#NULL!	#NULL!	#NULL!	5	4	5	5	3	5	3	5	#NULL!	#NULL!	#NULL!	#NULL!	#NULL!
232	NAIROBI	100	23	1	4	3	5	1	1	3	4	1	1	1	1	2	3	1	1	1	4	1	2	1	2	1	2	2	1	1	3	2	2	18	4	4	2	1	1	1	3	2	1	1	#NULL!	#NULL!	#NULL!	#NULL!	#NULL!
233	NAIROBI	100	20	1	1	4	3	2	2	1	1	1	2	1	1	2	3	4	4	4	4	5	4	3	3	4	#NULL!	#NULL!	#NULL!	#NULL!	#NULL!	#NULL!	#NULL!	#NULL!	#NULL!	#NULL!	4	3	4	4	3	3	4	5	#NULL!	#NULL!	#NULL!	#NULL!	#NULL!
234	NAIROBI	100	19	1	1	2	2	1	1	1	1	1	2	2	2	2	3	5	5	5	2	4	3	5	2	5	4	4	3	4	3	3	5	18	1	0	#NULL!	#NULL!	#NULL!	#NULL!	4	3	5	4	#NULL!	#NULL!	#NULL!	#NULL!	#NULL!
235	NAIROBI	100	18	1	1	2	1	1	1	1	1	2	2	2	2	2	3	3	4	5	2	4	5	4	5	5	#NULL!	#NULL!	#NULL!	#NULL!	#NULL!	#NULL!	#NULL!	#NULL!	#NULL!	#NULL!	5	4	5	5	5	4	5	5	#NULL!	#NULL!	#NULL!	#NULL!	#NULL!
236	NAIROBI	100	19	1	1	1	1	1	1	1	1	2	2	2	2	2	5	4	4	4	3	2	4	3	3	5	#NULL!	#NULL!	#NULL!	#NULL!	#NULL!	#NULL!	#NULL!	#NULL!	#NULL!	#NULL!	4	4	4	4	5	5	5	5	#NULL!	#NULL!	#NULL!	#NULL!	#NULL!
237	NAIROBI	100	20	1	1	2	1	2	1	1	1	2	2	2	2	2	3	5	4	5	5	5	4	4	5	5	#NULL!	#NULL!	#NULL!	#NULL!	#NULL!	#NULL!	#NULL!	#NULL!	#NULL!	#NULL!	5	5	5	5	4	4	5	5	#NULL!	#NULL!	#NULL!	#NULL!	#NULL!
238	NAIROBI	100	22	1	1	2	1	1	1	1	1	2	2	1	1	2	4	5	5	5	4	5	4	4	4	4	#NULL!	#NULL!	#NULL!	#NULL!	#NULL!	#NULL!	#NULL!	#NULL!	#NULL!	#NULL!	4	3	4	3	3	3	5	5	#NULL!	#NULL!	#NULL!	#NULL!	#NULL!
239	NAIROBI	100	22	1	1	2	2	2	1	2	2	1	2	2	2	2	5	4	4	5	3	3	4	5	5	5	#NULL!	#NULL!	#NULL!	#NULL!	#NULL!	#NULL!	#NULL!	#NULL!	#NULL!	#NULL!	4	5	5	5	4	2	5	5	#NULL!	#NULL!	#NULL!	#NULL!	#NULL!
240	NAIROBI	100	19	1	1	3	3	2	2	3	3	1	2	2	1	2	1	4	1	4	3	4	4	4	4	4	#NULL!	#NULL!	#NULL!	#NULL!	#NULL!	#NULL!	#NULL!	#NULL!	#NULL!	#NULL!	4	4	4	4	4	4	4	4	#NULL!	#NULL!	#NULL!	#NULL!	#NULL!
241	NAIROBI	100	20	1	1	3	2	2	3	4	3	1	2	2	1	2	1	3	3	3	4	3	3	2	3	3	5	2	3	2	3	3	3	13	4	3	3	4	3	3	3	2	2	3	#NULL!	#NULL!	#NULL!	#NULL!	#NULL!
242	NAIROBI	100	19	1	1	3	4	2	3	3	3	1	2	1	1	1	2	2	2	2	2	2	1	1	1	1	2	1	2	2	1	1	2	18	2	7	2	1	1	1	2	1	2	1	2	1	1	1	2
243	NAIROBI	100	21	1	1	3	3	3	3	4	3	1	2	1	1	2	2	3	2	2	4	5	2	1	2	3	5	3	3	4	2	4	2	19	2	2	3	3	3	4	3	3	3	4	#NULL!	#NULL!	#NULL!	#NULL!	#NULL!
244	NAIROBI	100	18	1	1	2	3	1	1	2	2	2	2	2	2	2	4	4	4	4	3	5	3	3	5	3	#NULL!	#NULL!	#NULL!	#NULL!	#NULL!	#NULL!	#NULL!	#NULL!	#NULL!	#NULL!	3	3	5	3	5	5	5	5	#NULL!	#NULL!	#NULL!	#NULL!	#NULL!
245	NAIROBI	100	19	1	1	3	3	1	1	1	1	2	2	2	2	2	3	4	4	4	4	3	5	5	3	5	#NULL!	#NULL!	#NULL!	#NULL!	#NULL!	#NULL!	#NULL!	#NULL!	#NULL!	#NULL!	5	5	3	5	5	5	5	5	#NULL!	#NULL!	#NULL!	#NULL!	#NULL!
246	NAIROBI	100	21	1	1	1	1	1	1	1	1	1	2	2	1	2	3	5	5	5	4	5	2	2	3	4	5	3	4	3	5	3	3	20	2	3	3	4	5	5	3	2	2	3	#NULL!	#NULL!	#NULL!	#NULL!	#NULL!
247	NAIROBI	100	21	1	1	3	4	3	2	4	4	1	2	1	1	2	2	3	3	3	1	2	2	2	2	3	3	3	2	1	2	3	4	16	3	4	3	3	3	4	3	2	2	3	#NULL!	#NULL!	#NULL!	#NULL!	#NULL!
248	NAIROBI	100	19	1	1	1	2	1	1	1	1	2	2	2	1	2	3	4	5	5	5	3	4	3	4	5	#NULL!	#NULL!	#NULL!	#NULL!	#NULL!	#NULL!	#NULL!	#NULL!	#NULL!	#NULL!	4	5	3	5	3	3	4	4	#NULL!	#NULL!	#NULL!	#NULL!	#NULL!
249	NAIROBI	100	19	1	1	1	1	1	1	1	1	2	2	2	2	2	4	5	4	4	4	3	3	3	4	5	#NULL!	#NULL!	#NULL!	#NULL!	#NULL!	#NULL!	#NULL!	#NULL!	#NULL!	#NULL!	5	5	3	5	3	3	2	3	#NULL!	#NULL!	#NULL!	#NULL!	#NULL!
250	NAIROBI	99	19	1	1	2	2	3	2	2	1	1	2	1	1	2	4	3	4	5	1	4	3	1	2	3	3	2	2	2	3	2	3	14	#NULL!	0	#NULL!	#NULL!	#NULL!	#NULL!	4	3	3	2	#NULL!	#NULL!	#NULL!	#NULL!	#NULL!
251	NAIROBI	100	20	1	1	1	1	1	1	1	1	2	2	2	2	2	3	5	3	3	2	3	3	4	5	4	#NULL!	#NULL!	#NULL!	#NULL!	#NULL!	#NULL!	#NULL!	#NULL!	#NULL!	#NULL!	3	4	5	4	3	3	4	4	#NULL!	#NULL!	#NULL!	#NULL!	#NULL!
252	NAIROBI	100	20	1	1	2	2	1	2	1	2	2	2	2	1	2	3	5	4	4	2	1	3	3	4	4	#NULL!	#NULL!	#NULL!	#NULL!	#NULL!	#NULL!	#NULL!	#NULL!	#NULL!	#NULL!	3	5	4	5	3	2	2	3	#NULL!	#NULL!	#NULL!	#NULL!	#NULL!
253	NAIROBI	100	20	1	1	2	1	3	2	2	2	2	2	2	1	2	2	4	3	4	4	2	3	3	5	4	#NULL!	#NULL!	#NULL!	#NULL!	#NULL!	#NULL!	#NULL!	#NULL!	#NULL!	#NULL!	5	5	5	5	3	3	4	5	#NULL!	#NULL!	#NULL!	#NULL!	#NULL!
254	NAIROBI	100	23	1	1	1	1	1	1	1	1	2	2	2	2	2	3	3	4	4	4	5	4	4	4	5	#NULL!	#NULL!	#NULL!	#NULL!	#NULL!	#NULL!	#NULL!	#NULL!	#NULL!	#NULL!	5	3	4	5	5	2	4	4	#NULL!	#NULL!	#NULL!	#NULL!	#NULL!
255	NAIROBI	100	18	1	1	2	2	2	2	3	3	1	2	2	1	2	4	4	3	3	3	4	2	2	2	2	2	3	2	2	3	4	2	16	#NULL!	3	2	3	1	2	3	2	3	3	#NULL!	#NULL!	#NULL!	#NULL!	#NULL!
256	NAIROBI	100	20	1	1	1	1	1	1	1	2	1	2	2	2	2	3	3	4	5	3	5	3	5	5	3	#NULL!	#NULL!	#NULL!	#NULL!	#NULL!	#NULL!	#NULL!	#NULL!	#NULL!	#NULL!	3	5	5	3	4	3	5	5	#NULL!	#NULL!	#NULL!	#NULL!	#NULL!
257	NAIROBI	100	20	1	1	2	2	1	1	2	1	1	2	2	1	2	4	4	3	4	3	5	1	1	2	1	5	3	4	5	5	3	3	12	8	9	2	1	2	1	4	1	2	2	#NULL!	#NULL!	#NULL!	#NULL!	#NULL!
258	NAIROBI	100	19	1	1	2	2	1	1	1	1	1	2	2	2	2	3	4	3	5	4	4	3	3	3	3	#NULL!	#NULL!	#NULL!	#NULL!	#NULL!	#NULL!	#NULL!	#NULL!	#NULL!	#NULL!	4	3	3	3	3	3	3	3	#NULL!	#NULL!	#NULL!	#NULL!	#NULL!
259	NAIROBI	100	19	1	1	1	1	2	2	1	1	2	2	2	1	2	2	4	5	4	4	4	4	3	4	4	#NULL!	#NULL!	#NULL!	#NULL!	#NULL!	#NULL!	#NULL!	#NULL!	#NULL!	#NULL!	4	3	4	4	3	4	3	3	#NULL!	#NULL!	#NULL!	#NULL!	#NULL!
260	NAIROBI	100	20	1	1	2	2	1	1	2	2	2	2	1	1	1	3	4	4	3	2	3	4	3	4	4	#NULL!	#NULL!	#NULL!	#NULL!	#NULL!	#NULL!	#NULL!	#NULL!	#NULL!	#NULL!	3	3	3	3	2	2	2	3	3	3	4	2	4
261	NAIROBI	100	19	1	1	3	3	1	1	1	2	2	2	2	1	2	4	5	4	3	2	2	3	4	4	5	#NULL!	#NULL!	#NULL!	#NULL!	#NULL!	#NULL!	#NULL!	#NULL!	#NULL!	#NULL!	3	4	5	5	3	4	4	4	#NULL!	#NULL!	#NULL!	#NULL!	#NULL!
262	NAIROBI	100	19	1	1	1	1	1	1	1	1	1	1	1	2	2	5	5	5	5	5	5	4	4	4	5	#NULL!	#NULL!	#NULL!	#NULL!	#NULL!	#NULL!	#NULL!	#NULL!	#NULL!	#NULL!	5	5	5	5	5	5	5	5	#NULL!	#NULL!	#NULL!	#NULL!	#NULL!
263	NAIROBI	100	23	1	1	3	3	3	3	3	3	2	2	2	1	2	3	3	3	3	3	5	4	4	3	4	#NULL!	#NULL!	#NULL!	#NULL!	#NULL!	#NULL!	#NULL!	#NULL!	#NULL!	#NULL!	3	4	4	4	4	4	4	4	#NULL!	#NULL!	#NULL!	#NULL!	#NULL!
264	NAIROBI	100	19	1	1	2	2	2	2	3	2	2	2	1	1	2	3	3	4	3	1	2	4	4	5	4	#NULL!	#NULL!	#NULL!	#NULL!	#NULL!	#NULL!	#NULL!	#NULL!	#NULL!	#NULL!	4	4	4	4	2	2	2	3	3	3	3	3	2
265	NAIROBI	100	19	1	1	3	3	1	1	2	2	2	2	2	1	2	1	5	1	5	5	5	4	5	5	5	#NULL!	#NULL!	#NULL!	#NULL!	#NULL!	#NULL!	#NULL!	#NULL!	#NULL!	#NULL!	4	5	5	5	4	3	5	5	#NULL!	#NULL!	#NULL!	#NULL!	#NULL!
266	NAIROBI	100	19	1	1	1	1	1	1	1	1	2	2	2	2	2	5	5	5	5	5	5	5	5	5	5	#NULL!	#NULL!	#NULL!	#NULL!	#NULL!	#NULL!	#NULL!	#NULL!	#NULL!	#NULL!	#NULL!	#NULL!	#NULL!	#NULL!	4	4	5	5	#NULL!	#NULL!	#NULL!	#NULL!	#NULL!
267	NAIROBI	100	20	1	1	4	4	3	3	3	4	1	2	1	1	2	3	3	3	4	4	2	2	3	2	2	5	3	2	2	4	2	2	14	3	3	2	2	3	2	2	2	2	2	2	3	2	2	1
268	NAIROBI	100	20	1	1	4	4	3	2	4	4	1	2	1	1	2	2	3	3	2	3	2	2	2	3	1	1	2	2	1	2	2	2	16	3	8	2	2	2	1	2	1	2	2	2	2	1	2	2
269	NAIROBI	100	20	1	1	2	4	2	2	4	3	1	2	2	1	2	2	3	4	4	4	2	2	2	2	2	3	3	2	2	4	2	1	17	3	6	3	2	2	3	1	1	1	1	1	2	2	1	3
270	NAIROBI	100	19	1	1	3	4	2	3	2	3	1	2	2	1	2	2	3	4	3	3	2	3	3	2	3	3	2	3	2	4	2	3	18	1	5	3	3	2	3	3	2	3	3	#NULL!	#NULL!	#NULL!	#NULL!	#NULL!
271	NAIROBI	100	19	1	1	4	4	1	1	1	1	2	2	2	2	2	5	5	5	4	4	4	5	4	4	5	#NULL!	#NULL!	#NULL!	#NULL!	#NULL!	#NULL!	#NULL!	#NULL!	#NULL!	#NULL!	5	5	5	5	5	5	5	4	#NULL!	#NULL!	#NULL!	#NULL!	#NULL!
272	NAIROBI	100	23	1	1	2	2	1	1	1	1	2	2	2	2	2	3	3	3	3	3	3	4	4	5	5	#NULL!	#NULL!	#NULL!	#NULL!	#NULL!	#NULL!	#NULL!	#NULL!	#NULL!	#NULL!	5	4	5	5	3	3	4	5	#NULL!	#NULL!	#NULL!	#NULL!	#NULL!
273	NAIROBI	100	19	1	1	2	3	1	2	1	3	1	2	2	2	2	3	4	5	3	3	4	4	4	2	5	4	4	5	2	4	3	5	#NULL!	#NULL!	#NULL!	5	5	3	5	4	3	4	5	#NULL!	#NULL!	#NULL!	#NULL!	#NULL!
274	NAIROBI	99	19	1	1	1	1	1	1	3	4	1	1	1	1	1	2	3	4	5	3	3	2	2	3	3	4	5	2	3	5	5	4	10	2	0	#NULL!	#NULL!	#NULL!	#NULL!	4	3	3	4	#NULL!	#NULL!	#NULL!	#NULL!	#NULL!
275	NAIROBI	100	19	1	1	2	3	1	1	1	1	2	2	1	1	2	4	1	2	3	5	2	2	4	3	4	5	3	3	1	2	2	3	19	1	2	3	3	3	4	4	3	3	3	#NULL!	#NULL!	#NULL!	#NULL!	#NULL!
276	NAIROBI	100	20	1	1	4	3	2	2	2	3	1	2	1	1	2	2	2	3	5	4	3	2	2	1	2	2	3	1	2	3	2	2	18	1	3	2	2	2	2	1	1	2	2	1	2	2	1	1
277	NAIROBI	100	20	1	1	3	3	4	3	3	3	1	2	1	1	2	2	3	3	3	1	3	3	3	2	3	5	3	2	2	2	4	3	20	1	1	2	3	2	2	2	3	2	2	#NULL!	#NULL!	#NULL!	#NULL!	#NULL!
278	NAIROBI	100	19	1	1	1	1	2	1	1	1	2	1	2	2	2	3	4	4	5	3	4	5	5	2	5	5	4	5	2	5	5	5	#NULL!	#NULL!	#NULL!	5	5	2	5	5	4	5	5	#NULL!	#NULL!	#NULL!	#NULL!	#NULL!
279	NAIROBI	100	19	1	1	1	1	1	1	5	5	1	2	2	1	2	1	5	5	5	2	1	1	1	1	1	5	2	3	2	5	1	1	18	1	1	2	2	2	2	2	2	2	2	2	2	1	4	1
280	MOI	100	20	1	1	1	1	1	1	1	1	1	2	2	1	2	3	4	4	5	2	5	3	4	4	5	#NULL!	#NULL!	#NULL!	#NULL!	#NULL!	#NULL!	#NULL!	#NULL!	#NULL!	#NULL!	4	3	4	5	4	4	5	5	#NULL!	#NULL!	#NULL!	#NULL!	#NULL!
281	MOI	100	18	1	1	1	2	1	1	2	2	2	2	2	2	2	4	3	4	4	2	3	3	3	3	3	#NULL!	#NULL!	#NULL!	#NULL!	#NULL!	#NULL!	#NULL!	#NULL!	#NULL!	#NULL!	3	3	3	4	4	4	4	5	#NULL!	#NULL!	#NULL!	#NULL!	#NULL!
282	MOI	100	19	1	1	2	2	1	2	2	4	2	2	1	1	2	3	2	3	4	4	4	5	4	2	3	5	1	5	5	3	3	2	14	1	2	5	5	4	4	4	3	5	5	#NULL!	#NULL!	#NULL!	#NULL!	#NULL!
283	MOI	100	18	1	1	3	3	2	2	1	4	2	2	2	2	2	1	5	4	3	1	1	4	5	3	4	#NULL!	#NULL!	#NULL!	#NULL!	#NULL!	#NULL!	#NULL!	#NULL!	#NULL!	#NULL!	5	4	3	3	3	2	1	3	#NULL!	#NULL!	#NULL!	#NULL!	#NULL!
284	MOI	100	18	1	1	3	3	2	3	3	4	1	2	2	1	2	2	3	4	4	5	3	2	4	1	5	3	4	5	2	1	1	2	#NULL!	1	0	#NULL!	#NULL!	#NULL!	#NULL!	2	2	2	2	3	2	3	5	4
285	MOI	100	19	1	1	2	2	1	1	2	2	2	2	2	2	2	4	4	4	4	4	4	4	4	5	5	#NULL!	#NULL!	#NULL!	#NULL!	#NULL!	#NULL!	#NULL!	#NULL!	#NULL!	#NULL!	4	4	4	5	4	4	5	5	#NULL!	#NULL!	#NULL!	#NULL!	#NULL!
286	MOI	100	19	1	1	3	3	1	1	3	3	1	2	1	1	2	3	4	5	5	3	1	3	3	2	3	5	3	1	4	2	2	4	12	1	0	#NULL!	#NULL!	#NULL!	#NULL!	2	3	2	2	#NULL!	#NULL!	#NULL!	#NULL!	#NULL!
287	MOI	100	21	1	1	3	3	3	3	1	3	1	2	2	1	1	3	2	3	3	1	3	2	2	2	2	2	2	2	2	2	2	2	13	3	1	4	3	3	2	2	2	2	2	2	2	2	2	2
288	MOI	100	21	1	1	2	1	1	2	1	1	1	2	2	2	2	3	5	5	4	5	4	4	3	5	5	#NULL!	#NULL!	#NULL!	#NULL!	#NULL!	#NULL!	#NULL!	#NULL!	#NULL!	#NULL!	4	5	5	5	4	4	4	5	#NULL!	#NULL!	#NULL!	#NULL!	#NULL!
289	MOI	100	19	1	1	3	2	1	2	1	#NULL!	1	2	1	1	2	3	1	4	5	1	3	3	2	4	3	5	4	5	5	5	5	2	#NULL!	#NULL!	#NULL!	4	2	4	3	3	3	4	3	#NULL!	#NULL!	#NULL!	#NULL!	#NULL!
290	MOI	100	19	1	1	1	2	1	1	1	2	1	2	1	1	2	3	3	4	4	1	5	2	2	2	2	2	4	5	5	5	5	3	#NULL!	#NULL!	#NULL!	2	2	2	2	2	2	2	2	3	3	5	5	3
291	MOI	100	18	1	1	1	2	1	1	1	1	1	2	2	2	2	3	4	3	2	3	1	5	2	2	4	4	5	4	5	5	5	5	#NULL!	#NULL!	#NULL!	4	4	5	5	3	3	3	4	#NULL!	#NULL!	#NULL!	#NULL!	#NULL!
292	MOI	100	21	1	1	2	2	1	1	1	1	2	2	2	2	2	3	4	4	4	4	5	3	4	3	4	#NULL!	#NULL!	#NULL!	#NULL!	#NULL!	#NULL!	#NULL!	#NULL!	#NULL!	#NULL!	4	4	3	4	4	2	4	5	#NULL!	#NULL!	#NULL!	#NULL!	#NULL!
293	MOI	100	19	1	1	3	3	1	1	1	1	2	2	2	2	2	4	4	4	5	3	2	4	5	3	5	#NULL!	#NULL!	#NULL!	#NULL!	#NULL!	#NULL!	#NULL!	#NULL!	#NULL!	#NULL!	4	5	5	5	3	3	3	3	#NULL!	#NULL!	#NULL!	#NULL!	#NULL!
294	MOI	100	20	1	1	3	3	3	3	3	3	2	2	2	1	2	3	3	3	3	3	3	3	3	3	3	#NULL!	#NULL!	#NULL!	#NULL!	#NULL!	#NULL!	#NULL!	#NULL!	#NULL!	#NULL!	3	3	3	3	3	3	3	3	#NULL!	#NULL!	#NULL!	#NULL!	#NULL!
295	MOI	100	19	1	1	3	2	3	4	3	3	1	2	2	2	1	4	4	3	4	1	4	2	2	2	1	3	2	4	5	5	4	3	17	1	0	#NULL!	#NULL!	#NULL!	#NULL!	3	2	2	1	#NULL!	#NULL!	#NULL!	#NULL!	#NULL!
296	MOI	100	21	1	1	4	1	3	3	1	1	2	2	2	1	2	3	4	4	5	3	3	4	4	4	4	#NULL!	#NULL!	#NULL!	#NULL!	#NULL!	#NULL!	#NULL!	#NULL!	#NULL!	#NULL!	4	4	4	4	4	3	4	5	#NULL!	#NULL!	#NULL!	#NULL!	#NULL!
297	MOI	100	19	1	1	3	2	2	2	2	2	#NULL!	#NULL!	1	1	1	4	4	4	3	3	1	4	1	3	3	1	5	3	3	3	2	3	10	6	3	1	3	2	3	5	4	4	3	#NULL!	#NULL!	#NULL!	#NULL!	#NULL!
298	MOI	100	20	1	1	2	2	2	3	2	2	1	2	2	2	2	3	4	4	4	3	4	3	3	4	4	#NULL!	#NULL!	#NULL!	#NULL!	#NULL!	#NULL!	#NULL!	#NULL!	#NULL!	#NULL!	4	4	4	4	4	4	4	4	#NULL!	#NULL!	#NULL!	#NULL!	#NULL!
299	MOI	100	21	1	1	3	3	1	1	2	2	1	1	1	1	2	3	4	3	4	1	1	4	3	4	3	#NULL!	#NULL!	#NULL!	#NULL!	#NULL!	#NULL!	#NULL!	#NULL!	#NULL!	#NULL!	5	4	4	4	2	4	4	5	#NULL!	#NULL!	#NULL!	#NULL!	#NULL!
300	MOI	100	18	1	1	1	1	1	1	1	1	2	2	2	2	2	4	#NULL!	#NULL!	#NULL!	#NULL!	#NULL!	3	#NULL!	#NULL!	#NULL!	#NULL!	#NULL!	#NULL!	#NULL!	#NULL!	#NULL!	#NULL!	#NULL!	#NULL!	#NULL!	3	#NULL!	#NULL!	#NULL!	3	2	3	4	#NULL!	#NULL!	#NULL!	#NULL!	#NULL!
301	MOI	100	18	1	1	1	1	1	1	1	1	2	2	2	2	2	5	5	5	5	5	5	5	5	5	5	#NULL!	#NULL!	#NULL!	#NULL!	#NULL!	#NULL!	#NULL!	#NULL!	#NULL!	#NULL!	#NULL!	#NULL!	#NULL!	#NULL!	5	5	5	5	#NULL!	#NULL!	#NULL!	#NULL!	#NULL!
302	MOI	100	20	1	1	1	1	1	1	1	1	2	2	2	1	2	1	1	1	1	1	1	5	5	5	5	#NULL!	#NULL!	#NULL!	#NULL!	#NULL!	#NULL!	#NULL!	#NULL!	#NULL!	#NULL!	#NULL!	#NULL!	#NULL!	#NULL!	5	5	5	5	#NULL!	#NULL!	#NULL!	#NULL!	#NULL!
303	MOI	100	19	1	1	2	1	1	2	2	3	1	2	2	1	2	3	2	4	4	3	3	2	1	2	2	5	3	3	3	2	3	3	16	2	5	4	4	2	5	2	2	3	2	3	3	3	2	3
304	MOI	100	20	1	1	3	3	3	3	3	3	1	1	1	1	1	3	3	3	3	4	5	3	3	4	4	#NULL!	#NULL!	#NULL!	#NULL!	#NULL!	#NULL!	#NULL!	#NULL!	#NULL!	#NULL!	3	3	4	4	3	2	3	3	#NULL!	#NULL!	#NULL!	#NULL!	#NULL!
305	MOI	100	20	1	1	1	1	1	2	3	2	2	2	1	2	2	5	5	3	5	1	3	4	2	5	3	5	4	5	5	5	3	4	#NULL!	#NULL!	#NULL!	4	3	4	4	5	3	5	5	#NULL!	#NULL!	#NULL!	#NULL!	#NULL!
306	MOI	100	18	1	1	1	1	1	2	1	2	1	2	2	1	2	2	4	4	5	3	5	4	4	4	4	#NULL!	#NULL!	#NULL!	#NULL!	#NULL!	#NULL!	#NULL!	#NULL!	#NULL!	#NULL!	4	4	4	4	3	3	3	4	#NULL!	#NULL!	#NULL!	#NULL!	#NULL!
307	MOI	100	19	1	1	2	2	2	2	2	2	2	2	2	1	2	4	4	4	5	3	4	4	4	3	5	#NULL!	#NULL!	#NULL!	#NULL!	#NULL!	#NULL!	#NULL!	#NULL!	#NULL!	#NULL!	5	5	5	5	4	4	5	5	#NULL!	#NULL!	#NULL!	#NULL!	#NULL!
308	MOI	100	19	1	1	1	#NULL!	1	1	1	1	2	2	2	2	#NULL!	3	3	3	2	3	3	3	3	2	3	4	2	2	2	3	4	4	17	#NULL!	7	3	3	3	3	3	3	2	3	#NULL!	#NULL!	#NULL!	#NULL!	#NULL!
309	MOI	100	28	1	2	1	1	1	1	1	1	2	2	2	2	2	4	5	#NULL!	4	3	4	4	3	2	4	5	5	4	3	3	4	4	#NULL!	#NULL!	#NULL!	4	4	3	5	4	3	2	5	#NULL!	#NULL!	#NULL!	#NULL!	#NULL!
310	MOI	100	19	1	1	3	2	1	1	2	1	2	2	2	1	2	4	4	5	5	5	4	4	4	3	4	#NULL!	#NULL!	#NULL!	#NULL!	#NULL!	#NULL!	#NULL!	#NULL!	#NULL!	#NULL!	4	4	3	4	4	4	4	4	#NULL!	#NULL!	#NULL!	#NULL!	#NULL!
311	MOI	99	18	1	1	4	3	1	3	3	3	1	2	2	2	2	3	4	4	4	5	2	2	2	3	2	2	3	4	4	4	1	3	11	#NULL!	6	2	2	3	2	4	3	3	3	#NULL!	#NULL!	#NULL!	#NULL!	#NULL!
312	MOI	100	19	1	1	2	1	1	1	1	1	2	2	2	2	2	2	4	5	4	5	5	3	3	3	2	#NULL!	#NULL!	#NULL!	#NULL!	#NULL!	#NULL!	#NULL!	#NULL!	#NULL!	#NULL!	3	2	4	4	3	3	3	3	#NULL!	#NULL!	#NULL!	#NULL!	#NULL!
313	MOI	100	19	1	1	1	1	1	1	1	1	2	2	2	2	2	5	5	5	5	5	5	5	3	3	5	#NULL!	#NULL!	#NULL!	#NULL!	#NULL!	#NULL!	#NULL!	#NULL!	#NULL!	#NULL!	3	3	5	5	5	5	5	5	#NULL!	#NULL!	#NULL!	#NULL!	#NULL!
314	MOI	100	18	1	1	2	2	1	1	2	3	2	2	2	1	2	2	3	4	3	1	2	1	2	4	5	4	4	4	5	3	2	4	#NULL!	#NULL!	#NULL!	1	2	5	5	2	2	2	1	3	3	3	4	3
315	MOI	100	23	1	1	3	2	1	2	1	1	1	#NULL!	#NULL!	#NULL!	2	4	5	4	4	4	4	5	5	5	5	#NULL!	#NULL!	#NULL!	#NULL!	#NULL!	#NULL!	#NULL!	#NULL!	#NULL!	#NULL!	#NULL!	#NULL!	#NULL!	#NULL!	5	5	5	5	#NULL!	#NULL!	#NULL!	#NULL!	#NULL!
316	MOI	100	20	1	1	1	2	1	1	1	1	1	2	1	1	2	3	3	#NULL!	#NULL!	#NULL!	#NULL!	3	3	3	4	#NULL!	#NULL!	#NULL!	#NULL!	#NULL!	#NULL!	#NULL!	#NULL!	#NULL!	#NULL!	#NULL!	#NULL!	#NULL!	#NULL!	3	3	4	3	#NULL!	#NULL!	#NULL!	#NULL!	#NULL!
317	MOI	100	18	1	1	1	1	1	1	1	1	2	2	2	2	2	5	5	3	3	4	3	5	3	4	4	#NULL!	#NULL!	#NULL!	#NULL!	#NULL!	#NULL!	#NULL!	#NULL!	#NULL!	#NULL!	3	4	4	4	4	4	4	4	#NULL!	#NULL!	#NULL!	#NULL!	#NULL!
318	MOI	100	19	1	1	2	2	2	2	2	2	2	2	2	2	2	3	4	4	5	4	5	5	5	5	5	#NULL!	#NULL!	#NULL!	#NULL!	#NULL!	#NULL!	#NULL!	#NULL!	#NULL!	#NULL!	#NULL!	#NULL!	#NULL!	#NULL!	5	5	5	5	#NULL!	#NULL!	#NULL!	#NULL!	#NULL!
319	MOI	100	18	1	1	3	1	2	2	1	1	2	2	2	1	2	3	3	3	3	3	3	5	5	3	5	#NULL!	#NULL!	#NULL!	#NULL!	#NULL!	#NULL!	#NULL!	#NULL!	#NULL!	#NULL!	5	5	5	5	5	5	5	5	#NULL!	#NULL!	#NULL!	#NULL!	#NULL!
320	MOI	100	19	1	1	2	2	2	2	2	3	1	2	1	1	2	3	2	1	2	1	1	2	1	1	#NULL!	2	2	1	1	1	1	1	18	2	6	1	1	1	1	1	1	1	1	2	1	1	2	2
321	MOI	100	19	1	1	2	2	1	1	1	2	1	2	2	1	2	2	4	3	3	2	5	4	5	3	3	#NULL!	#NULL!	#NULL!	#NULL!	#NULL!	#NULL!	#NULL!	#NULL!	#NULL!	#NULL!	3	5	5	3	3	4	5	4	#NULL!	#NULL!	#NULL!	#NULL!	#NULL!
322	MOI	100	19	1	1	1	1	1	1	1	1	2	2	2	2	2	1	2	2	4	3	4	4	5	4	5	#NULL!	#NULL!	#NULL!	#NULL!	#NULL!	#NULL!	#NULL!	#NULL!	#NULL!	#NULL!	5	5	4	5	5	5	5	5	#NULL!	#NULL!	#NULL!	#NULL!	#NULL!
323	MOI	100	21	1	1	1	1	2	1	2	2	1	2	1	1	1	3	5	5	5	5	5	3	2	5	3	5	5	5	5	5	5	4	#NULL!	#NULL!	#NULL!	3	5	5	5	2	2	3	4	4	4	3	4	3
324	MOI	100	19	1	#NULL!	4	4	1	1	1	1	1	2	2	2	2	4	4	4	4	4	4	4	4	4	4	#NULL!	#NULL!	#NULL!	#NULL!	#NULL!	#NULL!	#NULL!	#NULL!	#NULL!	#NULL!	5	5	5	5	4	4	4	3	#NULL!	#NULL!	#NULL!	#NULL!	#NULL!
325	MOI	100	19	1	1	2	2	1	1	1	1	2	2	2	2	2	#NULL!	#NULL!	#NULL!	#NULL!	#NULL!	#NULL!	4	3	2	5	5	4	4	4	4	5	5	#NULL!	#NULL!	#NULL!	4	5	5	5	5	5	5	5	#NULL!	#NULL!	#NULL!	#NULL!	#NULL!
326	MOI	100	19	1	1	1	1	1	1	1	1	2	2	1	1	2	3	3	2	1	4	5	4	3	4	5	#NULL!	#NULL!	#NULL!	#NULL!	#NULL!	#NULL!	#NULL!	#NULL!	#NULL!	#NULL!	4	5	5	5	2	4	5	3	#NULL!	#NULL!	#NULL!	#NULL!	#NULL!
327	MOI	100	20	1	1	1	1	1	1	1	1	1	2	1	2	2	2	2	2	2	3	2	4	4	4	5	#NULL!	#NULL!	#NULL!	#NULL!	#NULL!	#NULL!	#NULL!	#NULL!	#NULL!	#NULL!	5	5	5	5	5	5	5	5	#NULL!	#NULL!	#NULL!	#NULL!	#NULL!
328	MOI	100	19	1	1	3	3	3	3	3	3	1	2	1	2	2	#NULL!	#NULL!	#NULL!	#NULL!	#NULL!	#NULL!	3	3	3	3	#NULL!	#NULL!	#NULL!	#NULL!	#NULL!	#NULL!	#NULL!	#NULL!	#NULL!	#NULL!	3	3	3	3	3	3	3	3	#NULL!	#NULL!	#NULL!	#NULL!	#NULL!
329	MOI	100	18	1	1	1	1	1	1	1	1	2	2	2	2	2	3	5	5	5	5	5	5	5	5	5	#NULL!	#NULL!	#NULL!	#NULL!	#NULL!	#NULL!	#NULL!	#NULL!	#NULL!	#NULL!	#NULL!	#NULL!	#NULL!	#NULL!	5	5	5	5	#NULL!	#NULL!	#NULL!	#NULL!	#NULL!
330	MOI	100	18	1	1	3	3	1	1	1	1	2	2	2	2	2	1	1	1	1	3	1	4	3	2	4	4	4	1	3	4	4	4	#NULL!	#NULL!	#NULL!	5	5	5	5	1	1	1	1	1	1	4	4	4
331	MOI	100	20	1	1	2	1	1	1	1	1	1	2	2	1	2	4	5	5	5	5	5	2	2	4	3	3	5	5	5	5	5	4	#NULL!	#NULL!	#NULL!	3	3	4	3	3	2	2	3	#NULL!	#NULL!	#NULL!	#NULL!	#NULL!
332	MOI	100	19	1	1	2	1	2	2	1	2	2	2	2	1	2	4	4	4	4	4	4	3	3	3	3	#NULL!	#NULL!	#NULL!	#NULL!	#NULL!	#NULL!	#NULL!	#NULL!	#NULL!	#NULL!	5	5	5	5	4	5	5	5	#NULL!	#NULL!	#NULL!	#NULL!	#NULL!
333	MOI	100	18	1	1	2	2	1	1	1	1	2	2	2	2	2	4	4	5	5	3	5	4	4	4	5	#NULL!	#NULL!	#NULL!	#NULL!	#NULL!	#NULL!	#NULL!	#NULL!	#NULL!	#NULL!	4	4	5	5	5	4	5	5	#NULL!	#NULL!	#NULL!	#NULL!	#NULL!
334	MOI	100	20	1	1	2	1	1	1	1	2	1	2	1	1	2	2	3	3	4	3	3	3	3	2	2	5	4	3	2	5	4	3	16	2	1	3	3	3	4	3	2	3	3	#NULL!	#NULL!	#NULL!	#NULL!	#NULL!
[truncated: 324 more columns]
